# Supplementary material for: Aluminium Accumulation and Intra-Tree Distribution Patterns in Three Arbor aluminosa (Symplocos) Species from Central Sulawesi
Source: PLoS One. 2016 Feb 12;11(2):e0149078. doi: 10.1371/journal.pone.0149078 (PMC4752314; doi:10.1371/journal.pone.0149078)
Supplement: S1 Dataset — (XLSX) [file pone.0149078.s001.xlsx]

## Sheet: Explanation
Indonesian Symplocos Database
This list provides elemental concentrations and soil-pH values of Symplocos species from Central Sulawesi
The list is content of the PLoS publication "Aluminium accumulation and intra-tree distribution patterns in three Arbor aluminosa (Symplocos) species from Central Sulawesi" by Schmitt M, Boras S, Tjoa A, Watanabe T, Jansen S
The dataset was created by Marco Schmitt, Ulm University, Germany
If you would like to use the Database, we request that you provide recognition of the efforts of this group in the assembly of the data by citing the publication above.
Description of following pages
1. Concentrations of Al, Ca, Mg, Fe and K in mg*kg^-1 measured via microwave-plasm atomic emission spectrometry (MP-AES). Furthermore included: diameter, DBH and tree height
2. Soil pH at three different field sites in Central Sulawesi
Last update:	2016-01-19

## Sheet: 1. Elemental concentrations
plot	plot specific	species	tree	type	type specific	No.	Ca [mg*kg-1]	Fe [mg*kg-1]	Mg [mg*kg-1]	Al [mg*kg-1]	K [mg*kg-1]	⃝ tree [m]	DBH [m]	height tree [m]
D	D	Lithocarpus sp.	Art	bark	control	1	13375	20	2127	95	2280	0.46	0.146423	12.5
D	D	Lithocarpus sp.	Art	bark	control	2	16672	16	2397	78	2600	0.46	0.146423	12.5
D	D	Lithocarpus sp.	Art	bark	control	3	17732	23	2743	77	2570	0.46	0.146423	12.5
D	D	Lithocarpus sp.	Art	bark	control	4	14469	25	2153	88	2340	0.46	0.146423	12.5
D	D	Lithocarpus sp.	Art	bark	control	5	12888	26	2195	73	2680	0.46	0.146423	12.5
D	D1	Lithocarpus sp.	beneath_02041	bark	control	1	17344	7	1667	98	4550	0.25	0.0795775	6.3
D	D1	Lithocarpus sp.	beneath_02041	bark	control	2	15168	2	1610	94	3380	0.25	0.0795775	6.3
D	D1	Lithocarpus sp.	beneath_02041	bark	control	3	15761	6	1507	80	3810	0.25	0.0795775	6.3
D	D1	Lithocarpus sp.	beneath_02041	bark	control	4	14209	51	1597	108	3590	0.25	0.0795775	6.3
D	D1	Lithocarpus sp.	beneath_02041	bark	control	5	14206	5	1604	115	3670	0.25	0.0795775	6.3
D	D	Lithocarpus sp.	Ein	bark	control	1	18727	3	715	53	4017	0.55	0.17507	14
D	D	Lithocarpus sp.	Ein	bark	control	2	15998	26	606	66	3900	0.55	0.17507	14
D	D	Lithocarpus sp.	Ein	bark	control	3	10271	0	647	70	3386	0.55	0.17507	14
D	D	Lithocarpus sp.	Ein	bark	control	4	17090	5	647	59	3802	0.55	0.17507	14
D	D	Lithocarpus sp.	Ein	bark	control	5	13621	15	671	71	3471	0.55	0.17507	14
D	D	Lithocarpus sp.	Esa	bark	control	1	15600	3	2285	60	2070	0.4	0.127324	10.5
D	D	Lithocarpus sp.	Esa	bark	control	2	13022	53	2428	62	3320	0.4	0.127324	10.5
D	D	Lithocarpus sp.	Esa	bark	control	3	20201	20	2736	76	2670	0.4	0.127324	10.5
D	D	Lithocarpus sp.	Esa	bark	control	4	12831	16	2237	66	1930	0.4	0.127324	10.5
D	D	Lithocarpus sp.	Esa	bark	control	5	13162	18	2170	43	3820	0.4	0.127324	10.5
D	D1	Lithocarpus sp.	r02064	bark	control	1	21179	10	1203	46	3660	0.59	0.187803
D	D1	Lithocarpus sp.	r02064	bark	control	2	17237	0	938	39	2590	0.59	0.187803
D	D1	Lithocarpus sp.	r02064	bark	control	3	19502	0	1093	37	2600	0.59	0.187803
D	D1	Lithocarpus sp.	r02064	bark	control	4	16759	7	1418	59	3090	0.59	0.187803
D	D1	Lithocarpus sp.	r02064	bark	control	5	15654	3	980	31	3310	0.59	0.187803
D	D	Lithocarpus sp.	Art	leaf	control	1	3670	3	1745	203.9	4496	0.46	0.146423	12.5
D	D	Lithocarpus sp.	Art	leaf	control	2	4177	63	1887	153.5	3942	0.46	0.146423	12.5
D	D	Lithocarpus sp.	Art	leaf	control	3	4152	0	1776	134.9	4079	0.46	0.146423	12.5
D	D	Lithocarpus sp.	Art	leaf	control	4	0	0	1750	137.8	401	0.46	0.146423	12.5
D	D	Lithocarpus sp.	Art	leaf	control	5	3671	0	1676	127	4415	0.46	0.146423	12.5
D	D1	Lithocarpus sp.	beneath_02041	leaf	control	1	2162	21	1522	98.4	6731	0.25	0.0795775	6.3
D	D1	Lithocarpus sp.	beneath_02041	leaf	control	2	2368	25	1454	93.6	7301	0.25	0.0795775	6.3
D	D1	Lithocarpus sp.	beneath_02041	leaf	control	3	2087	0	1487	88.1	6501	0.25	0.0795775	6.3
D	D1	Lithocarpus sp.	beneath_02041	leaf	control	4	3866	0	1177	68.4	4905	0.25	0.0795775	6.3
D	D1	Lithocarpus sp.	beneath_02041	leaf	control	5	3088	0	1194	58.7	5336	0.25	0.0795775	6.3
D	D	Lithocarpus sp.	Ein	leaf	control	1	10691	0	1952	243.5	4560	0.55	0.17507	14
D	D	Lithocarpus sp.	Ein	leaf	control	2	10515	0	1454	363.6	4125	0.55	0.17507	14
D	D	Lithocarpus sp.	Ein	leaf	control	3	5280	0	2429	103.7	5506	0.55	0.17507	14
D	D	Lithocarpus sp.	Ein	leaf	control	4	8409	0	1655	305.3	6320	0.55	0.17507	14
D	D	Lithocarpus sp.	Ein	leaf	control	5	5839	0	1730	230.4	7061	0.55	0.17507	14
D	D1	Lithocarpus sp.	Esa	leaf	control	1	2642	504	1691	150.8	6333	0.4	0.127324	10.5
D	D1	Lithocarpus sp.	Esa	leaf	control	2	8724	9	3134	649.3	6405	0.4	0.127324	10.5
D	D1	Lithocarpus sp.	Esa	leaf	control	3	5951	0	2153	380.8	5783	0.4	0.127324	10.5
D	D1	Lithocarpus sp.	Esa	leaf	control	4	6899	0	2206	363.2	4721	0.4	0.127324	10.5
D	D1	Lithocarpus sp.	Esa	leaf	control	5	3590	0	1781	78.4	5101	0.4	0.127324	10.5
D	D1	Lithocarpus sp.	r02064	leaf	control	1	2170	0	1490	107	7118	0.59	0.187803
D	D1	Lithocarpus sp.	r02064	leaf	control	2	2345	0	1421	93.6	7273	0.59	0.187803
D	D1	Lithocarpus sp.	r02064	leaf	control	3	1798	0	1516	84.4	6855	0.59	0.187803
D	D1	Lithocarpus sp.	r02064	leaf	control	4	3610	104	1517	88.8	5767	0.59	0.187803
D	D1	Lithocarpus sp.	r02064	leaf	control	5	0	0	0	0	0	0.59	0.187803
D	D	Lithocarpus sp.	Art	root	control		8820	2320	2800	3680	4260
D	D	Lithocarpus sp.	beneath_02041	root	control		6180	1030	2780	2650	2840
D	D	Lithocarpus sp.	Ein	root	control		4830	1180	1930	2970	4600
D	D	Lithocarpus sp.	Esa	root	control		11220	3690	3250	7100	7030
D	D	Lithocarpus sp.	r02064	root	control		5100	530	1460	1830	5490
D	D	Symplocos odoratissima Choisy ex Zoll.	Aex	soil	far	1	4.5	0.1	2.1	0.7	7.4	0.51	0.162338	17
D	D	Symplocos odoratissima Choisy ex Zoll.	Aex	soil	far	2	4.2	0.1	1.6	0.6	4.9	0.51	0.162338	17
D	D	Symplocos odoratissima Choisy ex Zoll.	Aex	soil	far	3	1.4	0.2	0.5	0.3	6.3	0.51	0.162338	17
D	D1	Symplocos odoratissima Choisy ex Zoll.	Gud	soil	far	1	2.7	0.3	3	1	9.4	0.23	0.0732113	8
D	D1	Symplocos odoratissima Choisy ex Zoll.	Gud	soil	far	2	0.8	1.8	0.5	6.2	8.2	0.23	0.0732113	8
D	D1	Symplocos odoratissima Choisy ex Zoll.	Gud	soil	far	3	0.7	0	0.5	0.1	6.1	0.23	0.0732113	8
D	D	Symplocos odoratissima Choisy ex Zoll.	Hst	soil	far	1	3.4	0.2	2.5	0.5	16.4	0.27	0.0859437	8
D	D	Symplocos odoratissima Choisy ex Zoll.	Hst	soil	far	2	1	0.1	0.6	1.1	12	0.27	0.0859437	8
D	D	Symplocos odoratissima Choisy ex Zoll.	Hst	soil	far	3	0.8	0.1	0.5	0.6	13	0.27	0.0859437	8
D	D1	Symplocos odoratissima Choisy ex Zoll.	Pze	soil	far	1	0.4	0	0.8	0.7	11.5	0.19	0.0604789	9
D	D1	Symplocos odoratissima Choisy ex Zoll.	Pze	soil	far	2	0	0	0.1	0.1	6.7	0.19	0.0604789	9
D	D1	Symplocos odoratissima Choisy ex Zoll.	Pze	soil	far	3	1	0.1	2.1	0.2	6.8	0.19	0.0604789	9
D	D	Symplocos odoratissima Choisy ex Zoll.	Spi	soil	far	1	1.7	0.2	1.2	0.3	7.7	0.24	0.0763944	15
D	D	Symplocos odoratissima Choisy ex Zoll.	Spi	soil	far	2	0.9	1.4	0.5	1.5	3.5	0.24	0.0763944	15
D	D	Symplocos odoratissima Choisy ex Zoll.	Spi	soil	far	3	1.4	2.8	0.6	2.8	4.9	0.24	0.0763944	15
D	D	Symplocos odoratissima Choisy ex Zoll.	Aex	leaf	litter	1	27077	0	1753	32065	1394	0.51	0.162338	17
D	D	Symplocos odoratissima Choisy ex Zoll.	Aex	leaf	litter	2	29055	0	1900	29722	1804	0.51	0.162338	17
D	D	Symplocos odoratissima Choisy ex Zoll.	Aex	leaf	litter	3	33438	0	1386	31754	1082	0.51	0.162338	17
D	D	Symplocos odoratissima Choisy ex Zoll.	Aex	leaf	litter	4	29951	0	1484	35829	730	0.51	0.162338	17
D	D	Symplocos odoratissima Choisy ex Zoll.	Aex	leaf	litter	5	28613	0	1783	34402	913	0.51	0.162338	17
D	D1	Symplocos odoratissima Choisy ex Zoll.	Gud	leaf	litter	1	15193	0	2134	25208	722	0.23	0.0732113	8
D	D1	Symplocos odoratissima Choisy ex Zoll.	Gud	leaf	litter	2	16305	0	2595	41048	3572	0.23	0.0732113	8
D	D1	Symplocos odoratissima Choisy ex Zoll.	Hst	leaf	litter	1	11997	0	1762	32302	3465	0.27	0.0859437	8
D	D1	Symplocos odoratissima Choisy ex Zoll.	Hst	leaf	litter	2	14233	0	1765	37038	2499	0.27	0.0859437	8
D	D1	Symplocos odoratissima Choisy ex Zoll.	Pze	leaf	litter	1	19105	297	1668	27612	6432	0.19	0.0604789	9
D	D	Symplocos odoratissima Choisy ex Zoll.	Spi	leaf	litter	1	19789	0	1789	36767	1239	0.24	0.0763944	15
D	D	Symplocos odoratissima Choisy ex Zoll.	Spi	leaf	litter	2	24185	0	2388	33335	900	0.24	0.0763944	15
D	D	Symplocos odoratissima Choisy ex Zoll.	Spi	leaf	litter	3	22108	25	2907	49104	3316	0.24	0.0763944	15
D	D	Symplocos odoratissima Choisy ex Zoll.	Spi	leaf	litter	4	23280	0	1716	37631	1151	0.24	0.0763944	15
D	D	Symplocos odoratissima Choisy ex Zoll.	Spi	leaf	litter	5	22183	0	1408	37942	366	0.24	0.0763944	15
D	D	Symplocos odoratissima Choisy ex Zoll.	Aex	soil	medium	1	18.2	0.6	3.1	2.8	13	0.51	0.162338	17
D	D	Symplocos odoratissima Choisy ex Zoll.	Aex	soil	medium	2	5.5	0.2	1.8	0.9	9.5	0.51	0.162338	17
D	D	Symplocos odoratissima Choisy ex Zoll.	Aex	soil	medium	3	1.2	0.1	0.6	0.3	3.4	0.51	0.162338	17
D	D1	Symplocos odoratissima Choisy ex Zoll.	Gud	soil	medium	1	2.3	0.1	3.4	0.4	4.7	0.23	0.0732113	8
D	D1	Symplocos odoratissima Choisy ex Zoll.	Gud	soil	medium	2	0.9	0.4	0.7	1.2	15	0.23	0.0732113	8
D	D1	Symplocos odoratissima Choisy ex Zoll.	Gud	soil	medium	3	0.8	0	0.6	0.1	4.5	0.23	0.0732113	8
D	D	Symplocos odoratissima Choisy ex Zoll.	Hst	soil	medium	1	3.4	0.6	2	1.6	17	0.27	0.0859437	8
D	D	Symplocos odoratissima Choisy ex Zoll.	Hst	soil	medium	2	4.6	0	1.2	0.2	11.6	0.27	0.0859437	8
D	D	Symplocos odoratissima Choisy ex Zoll.	Hst	soil	medium	3	1	2.4	0.5	12.2	8.4	0.27	0.0859437	8
D	D1	Symplocos odoratissima Choisy ex Zoll.	Pze	soil	medium	1	0.6	0.1	1.5	1.3	10.4	0.19	0.0604789	9
D	D1	Symplocos odoratissima Choisy ex Zoll.	Pze	soil	medium	2	0.2	0.1	0.4	0.2	9.4	0.19	0.0604789	9
D	D1	Symplocos odoratissima Choisy ex Zoll.	Pze	soil	medium	3	0.2	0	0.3	0.1	8	0.19	0.0604789	9
D	D	Symplocos odoratissima Choisy ex Zoll.	Spi	soil	medium	1	2.4	0.2	1.6	0.2	7.9	0.24	0.0763944	15
D	D	Symplocos odoratissima Choisy ex Zoll.	Spi	soil	medium	2	0.8	0	0.5	0	4.4	0.24	0.0763944	15
D	D	Symplocos odoratissima Choisy ex Zoll.	Spi	soil	medium	3	0.9	0	0.7	0	7	0.24	0.0763944	15
D	D	Symplocos odoratissima Choisy ex Zoll.	Aex	soil	near	1	33.9	0.3	6.7	1.6	19.8	0.51	0.162338	17
D	D	Symplocos odoratissima Choisy ex Zoll.	Aex	soil	near	2	8.5	0.2	2.4	1.1	5.8	0.51	0.162338	17
D	D	Symplocos odoratissima Choisy ex Zoll.	Aex	soil	near	3	7.4	0.5	2.4	1.3	7.5	0.51	0.162338	17
D	D1	Symplocos odoratissima Choisy ex Zoll.	Gud	soil	near	1	2.3	0.2	2.1	0.6	7.2	0.23	0.0732113	8
D	D1	Symplocos odoratissima Choisy ex Zoll.	Gud	soil	near	2	0.7	0	0.6	0.3	6.8	0.23	0.0732113	8
D	D1	Symplocos odoratissima Choisy ex Zoll.	Gud	soil	near	3	0.8	0	0.4	0.1	12.9	0.23	0.0732113	8
D	D	Symplocos odoratissima Choisy ex Zoll.	Hst	soil	near	1	2.2	0.3	1.5	0.8	22.7	0.27	0.0859437	8
D	D	Symplocos odoratissima Choisy ex Zoll.	Hst	soil	near	2	0.5	0.7	0.3	4.1	8.1	0.27	0.0859437	8
D	D	Symplocos odoratissima Choisy ex Zoll.	Hst	soil	near	3	0.5	0.5	0.3	3.1	7.9	0.27	0.0859437	8
D	D1	Symplocos odoratissima Choisy ex Zoll.	Pze	soil	near	1	3.3	0.4	2	2.6	21.1	0.19	0.0604789	9
D	D1	Symplocos odoratissima Choisy ex Zoll.	Pze	soil	near	2	1.1	0.1	0.9	0.6	12.6	0.19	0.0604789	9
D	D1	Symplocos odoratissima Choisy ex Zoll.	Pze	soil	near	3	0.4	0	0.4	0.2	13.2	0.19	0.0604789	9
D	D	Symplocos odoratissima Choisy ex Zoll.	Spi	soil	near	1	2.6	0.1	1.3	1	9.4	0.24	0.0763944	15
D	D	Symplocos odoratissima Choisy ex Zoll.	Spi	soil	near	2	1.7	0	1	0.1	7	0.24	0.0763944	15
D	D	Symplocos odoratissima Choisy ex Zoll.	Spi	soil	near	3	1.1	0	0.7	0	4	0.24	0.0763944	15
D	D	Symplocos odoratissima Choisy ex Zoll.	Aex	leaf	old	1	25630	69	1576	21383	12560	0.51	0.162338	17
D	D	Symplocos odoratissima Choisy ex Zoll.	Aex	leaf	old	2	25950	40	1885	21029	12730	0.51	0.162338	17
D	D	Symplocos odoratissima Choisy ex Zoll.	Aex	leaf	old	3	26980	51	1534	20205	13540	0.51	0.162338	17
D	D	Symplocos odoratissima Choisy ex Zoll.	Aex	leaf	old	4	35880	63	2232	24192	4880	0.51	0.162338	17
D	D	Symplocos odoratissima Choisy ex Zoll.	Aex	leaf	old	5	26990	32	1528	19288	13350	0.51	0.162338	17
D	D1	Symplocos odoratissima Choisy ex Zoll.	Gud	leaf	old	1	22250	103	2845	25592	5760	0.23	0.0732113	8
D	D1	Symplocos odoratissima Choisy ex Zoll.	Gud	leaf	old	2	22920	211	2934	30147	3690	0.23	0.0732113	8
D	D1	Symplocos odoratissima Choisy ex Zoll.	Gud	leaf	old	3	22260	80	3200	27879	4730	0.23	0.0732113	8
D	D1	Symplocos odoratissima Choisy ex Zoll.	Gud	leaf	old	4	0	0	0	0	0	0.23	0.0732113	8
D	D1	Symplocos odoratissima Choisy ex Zoll.	Gud	leaf	old	5	25070	111	2892	29875	4490	0.23	0.0732113	8
D	D1	Symplocos odoratissima Choisy ex Zoll.	Hst	leaf	old	1	13650	44	2780	21207	8410	0.27	0.0859437	8
D	D1	Symplocos odoratissima Choisy ex Zoll.	Hst	leaf	old	2	19200	54	3818	34973	4860	0.27	0.0859437	8
D	D1	Symplocos odoratissima Choisy ex Zoll.	Hst	leaf	old	3	14750	725	3193	28851	5870	0.27	0.0859437	8
D	D1	Symplocos odoratissima Choisy ex Zoll.	Hst	leaf	old	4	19120	51	3149	34979	4540	0.27	0.0859437	8
D	D1	Symplocos odoratissima Choisy ex Zoll.	Hst	leaf	old	5	17130	53	3163	29560	5510	0.27	0.0859437	8
D	D1	Symplocos odoratissima Choisy ex Zoll.	Pze	leaf	old	1	21220	53	2461	24729	10570	0.19	0.0604789	9
D	D1	Symplocos odoratissima Choisy ex Zoll.	Pze	leaf	old	2	16680	82	2198	25273	10200	0.19	0.0604789	9
D	D1	Symplocos odoratissima Choisy ex Zoll.	Pze	leaf	old	3	21710	49	2327	27799	9890	0.19	0.0604789	9
D	D1	Symplocos odoratissima Choisy ex Zoll.	Pze	leaf	old	4	16200	125	2299	24128	14760	0.19	0.0604789	9
D	D1	Symplocos odoratissima Choisy ex Zoll.	Pze	leaf	old	5	26590	93	2358	27956	8880	0.19	0.0604789	9
D	D	Symplocos odoratissima Choisy ex Zoll.	Spi	leaf	old	1	28250	0	1	10	5290	0.24	0.0763944	15
D	D	Symplocos odoratissima Choisy ex Zoll.	Spi	leaf	old	2	22380	77	2029	23109	6740	0.24	0.0763944	15
D	D	Symplocos odoratissima Choisy ex Zoll.	Spi	leaf	old	3	0	0	0	0	0	0.24	0.0763944	15
D	D	Symplocos odoratissima Choisy ex Zoll.	Spi	leaf	old	4	34040	64	2274	31152	4990	0.24	0.0763944	15
D	D	Symplocos odoratissima Choisy ex Zoll.	Spi	leaf	old	5	26990	56	2252	31269	6010	0.24	0.0763944	15
D	D	Symplocos odoratissima Choisy ex Zoll.	Aex	bark	stem	1	17255	0	281	2610	6826	0.51	0.162338	17
D	D	Symplocos odoratissima Choisy ex Zoll.	Aex	bark	stem	2	17568	18	443	4624	8744	0.51	0.162338	17
D	D	Symplocos odoratissima Choisy ex Zoll.	Aex	bark	stem	3	18333	0	343	3838	7448	0.51	0.162338	17
D	D	Symplocos odoratissima Choisy ex Zoll.	Aex	bark	stem	4	17072	2	476	5174	9122	0.51	0.162338	17
D	D	Symplocos odoratissima Choisy ex Zoll.	Aex	bark	stem	5	14772	0	392	5454	7819	0.51	0.162338	17
D	D1	Symplocos odoratissima Choisy ex Zoll.	Gud	bark	stem	1	34454	85	1126	9841	9626	0.23	0.0732113	8
D	D1	Symplocos odoratissima Choisy ex Zoll.	Gud	bark	stem	2	22934	16	1269	8665	10691	0.23	0.0732113	8
D	D1	Symplocos odoratissima Choisy ex Zoll.	Gud	bark	stem	3	30112	24	1112	8158	10787	0.23	0.0732113	8
D	D1	Symplocos odoratissima Choisy ex Zoll.	Gud	bark	stem	4	25586	3	1149	6688	10276	0.23	0.0732113	8
D	D1	Symplocos odoratissima Choisy ex Zoll.	Gud	bark	stem	5	29251	9	1154	8684	11221	0.23	0.0732113	8
D	D1	Symplocos odoratissima Choisy ex Zoll.	Hst	bark	stem	1	16044	0	1025	5149	7939	0.27	0.0859437	8
D	D1	Symplocos odoratissima Choisy ex Zoll.	Hst	bark	stem	2	27196	4	916	9946	7312	0.27	0.0859437	8
D	D1	Symplocos odoratissima Choisy ex Zoll.	Hst	bark	stem	3	19112	7	1329	7672	8650	0.27	0.0859437	8
D	D1	Symplocos odoratissima Choisy ex Zoll.	Hst	bark	stem	4	25386	0	524	4347	5335	0.27	0.0859437	8
D	D1	Symplocos odoratissima Choisy ex Zoll.	Hst	bark	stem	5	20298	0	1221	7777	8623	0.27	0.0859437	8
D	D1	Symplocos odoratissima Choisy ex Zoll.	Pze	bark	stem	1	18568	29	1921	6540	7839	0.19	0.0604789	9
D	D1	Symplocos odoratissima Choisy ex Zoll.	Pze	bark	stem	2	25407	12	1970	7267	9909	0.19	0.0604789	9
D	D1	Symplocos odoratissima Choisy ex Zoll.	Pze	bark	stem	3	21491	4	1751	7194	9337	0.19	0.0604789	9
D	D1	Symplocos odoratissima Choisy ex Zoll.	Pze	bark	stem	4	31425	36	2242	8067	8067	0.19	0.0604789	9
D	D1	Symplocos odoratissima Choisy ex Zoll.	Pze	bark	stem	5	22606	21	2465	8679	8872	0.19	0.0604789	9
D	D	Symplocos odoratissima Choisy ex Zoll.	Spi	bark	stem	1	33433	34	1239	10543	6703	0.24	0.0763944	15
D	D	Symplocos odoratissima Choisy ex Zoll.	Spi	bark	stem	2	23755	6	1398	7200	6575	0.24	0.0763944	15
D	D	Symplocos odoratissima Choisy ex Zoll.	Spi	bark	stem	3	28463	22	1318	8778	6401	0.24	0.0763944	15
D	D	Symplocos odoratissima Choisy ex Zoll.	Spi	bark	stem	4	34990	0	1040	7299	5043	0.24	0.0763944	15
D	D	Symplocos odoratissima Choisy ex Zoll.	Spi	bark	stem	5	22960	0	1112	5659	5678	0.24	0.0763944	15
D	D	Symplocos odoratissima Choisy ex Zoll.	Aex	bark	twig	1	23872	29	1269	14293	6204	0.51	0.162338	17
D	D	Symplocos odoratissima Choisy ex Zoll.	Aex	bark	twig	2	22686	162	847	12416	8775	0.51	0.162338	17
D	D	Symplocos odoratissima Choisy ex Zoll.	Aex	bark	twig	3	21629	37	714	13587	8606	0.51	0.162338	17
D	D	Symplocos odoratissima Choisy ex Zoll.	Aex	bark	twig	4	19886	37	629	12344	8155	0.51	0.162338	17
D	D	Symplocos odoratissima Choisy ex Zoll.	Aex	bark	twig	5	22785	28	796	12746	8125	0.51	0.162338	17
D	D1	Symplocos odoratissima Choisy ex Zoll.	Gud	bark	twig	1	11988	7	1072	14984	7778	0.23	0.0732113	8
D	D1	Symplocos odoratissima Choisy ex Zoll.	Gud	bark	twig	3	20152	8	1578	12951	9725	0.23	0.0732113	8
D	D1	Symplocos odoratissima Choisy ex Zoll.	Gud	bark	twig	4	19540	9	1444	15114	8589	0.23	0.0732113	8
D	D1	Symplocos odoratissima Choisy ex Zoll.	Gud	bark	twig	5	16672	5	1617	12853	10074	0.23	0.0732113	8
D	D1	Symplocos odoratissima Choisy ex Zoll.	Hst	bark	twig	1	9530	20	860	15969	9058	0.27	0.0859437	8
D	D1	Symplocos odoratissima Choisy ex Zoll.	Hst	bark	twig	2	9420	23	867	15717	9849	0.27	0.0859437	8
D	D1	Symplocos odoratissima Choisy ex Zoll.	Hst	bark	twig	3	10385	0	671	9416	8328	0.27	0.0859437	8
D	D1	Symplocos odoratissima Choisy ex Zoll.	Hst	bark	twig	4	9589	0	714	10879	8712	0.27	0.0859437	8
D	D1	Symplocos odoratissima Choisy ex Zoll.	Hst	bark	twig	5	9171	39	962	15135	9758	0.27	0.0859437	8
D	D1	Symplocos odoratissima Choisy ex Zoll.	Pze	bark	twig	1	16277	23	1238	11873	7736	0.19	0.0604789	9
D	D1	Symplocos odoratissima Choisy ex Zoll.	Pze	bark	twig	2	12526	62	2095	17026	6376	0.19	0.0604789	9
D	D1	Symplocos odoratissima Choisy ex Zoll.	Pze	bark	twig	3	12407	25	1042	13299	7763	0.19	0.0604789	9
D	D1	Symplocos odoratissima Choisy ex Zoll.	Pze	bark	twig	4	14739	31	1145	16372	7968	0.19	0.0604789	9
D	D1	Symplocos odoratissima Choisy ex Zoll.	Pze	bark	twig	5	14810	15	1179	10827	8388	0.19	0.0604789	9
D	D	Symplocos odoratissima Choisy ex Zoll.	Spi	bark	twig	1	21207	20	1666	18464	7415	0.24	0.0763944	15
D	D	Symplocos odoratissima Choisy ex Zoll.	Spi	bark	twig	2	22132	12	1446	13990	7076	0.24	0.0763944	15
D	D	Symplocos odoratissima Choisy ex Zoll.	Spi	bark	twig	3	22278	33	1478	16151	7516	0.24	0.0763944	15
D	D	Symplocos odoratissima Choisy ex Zoll.	Spi	bark	twig	4	25598	0	1110	9380	6220	0.24	0.0763944	15
D	D	Symplocos odoratissima Choisy ex Zoll.	Spi	bark	twig	5	28019	16	1298	16885	7623	0.24	0.0763944	15
D	D	Symplocos odoratissima Choisy ex Zoll.	Aex	leaf	young	1	19087	0	1251	22603.4	12519	0.51	0.162338	17
D	D	Symplocos odoratissima Choisy ex Zoll.	Aex	leaf	young	2	20088	0	1077	20396.4	13884	0.51	0.162338	17
D	D	Symplocos odoratissima Choisy ex Zoll.	Aex	leaf	young	3	22848	0	1274	23740.6	11031	0.51	0.162338	17
D	D	Symplocos odoratissima Choisy ex Zoll.	Aex	leaf	young	4	27245	0	1706	22700.3	7913	0.51	0.162338	17
D	D	Symplocos odoratissima Choisy ex Zoll.	Aex	leaf	young	5	23980	0	1184	23418.6	13074	0.51	0.162338	17
D	D1	Symplocos odoratissima Choisy ex Zoll.	Gud	leaf	young	1	13330	0	2268	25055.7	6319	0.23	0.0732113	8
D	D1	Symplocos odoratissima Choisy ex Zoll.	Gud	leaf	young	2	17774	0	2814	27720.2	3963	0.23	0.0732113	8
D	D1	Symplocos odoratissima Choisy ex Zoll.	Gud	leaf	young	3	19937	0	2972	32489.7	3363	0.23	0.0732113	8
D	D1	Symplocos odoratissima Choisy ex Zoll.	Gud	leaf	young	4	17107	0	2345	28476	4520	0.23	0.0732113	8
D	D1	Symplocos odoratissima Choisy ex Zoll.	Gud	leaf	young	5	20277	0	2492	35005.9	4477	0.23	0.0732113	8
D	D1	Symplocos odoratissima Choisy ex Zoll.	Hst	leaf	young	1	11811	0	2798	27712	5907	0.27	0.0859437	8
D	D1	Symplocos odoratissima Choisy ex Zoll.	Hst	leaf	young	2	15638	0	2855	32508.9	4298	0.27	0.0859437	8
D	D1	Symplocos odoratissima Choisy ex Zoll.	Hst	leaf	young	3	14164	0	2934	33172.7	5994	0.27	0.0859437	8
D	D1	Symplocos odoratissima Choisy ex Zoll.	Hst	leaf	young	4	12703	0	2365	32725.1	3994	0.27	0.0859437	8
D	D1	Symplocos odoratissima Choisy ex Zoll.	Hst	leaf	young	5	14454	0	2775	31723.5	4302	0.27	0.0859437	8
D	D1	Symplocos odoratissima Choisy ex Zoll.	Pze	leaf	young	1	12497	0	1708	23653	9635	0.19	0.0604789	9
D	D1	Symplocos odoratissima Choisy ex Zoll.	Pze	leaf	young	2	15230	0	1708	25624.1	8674	0.19	0.0604789	9
D	D1	Symplocos odoratissima Choisy ex Zoll.	Pze	leaf	young	3	17013	0	2328	26980.9	5237	0.19	0.0604789	9
D	D1	Symplocos odoratissima Choisy ex Zoll.	Pze	leaf	young	4	13124	0	1574	24664.5	10224	0.19	0.0604789	9
D	D1	Symplocos odoratissima Choisy ex Zoll.	Pze	leaf	young	5	12027	0	1828	18605	10999	0.19	0.0604789	9
D	D	Symplocos odoratissima Choisy ex Zoll.	Spi	leaf	young	1	26648	0	2245	32705.8	5171	0.24	0.0763944	15
D	D	Symplocos odoratissima Choisy ex Zoll.	Spi	leaf	young	2	23228	0	1819	32973.6	6012	0.24	0.0763944	15
D	D	Symplocos odoratissima Choisy ex Zoll.	Spi	leaf	young	3	23330	0	2133	31538.6	3995	0.24	0.0763944	15
D	D	Symplocos odoratissima Choisy ex Zoll.	Spi	leaf	young	4	27569	0	2370	36059.2	2683	0.24	0.0763944	15
D	D	Symplocos odoratissima Choisy ex Zoll.	Spi	leaf	young	5	22266	0	2130	36180.3	3343	0.24	0.0763944	15
D	D	Symplocos odoratissima Choisy ex Zoll.	Aex	root			13180	490	1240	4530	6520	0.51	0.162338	17
D	D	Symplocos odoratissima Choisy ex Zoll.	Gud	root			7620	1020	2600	3500	4150	0.23	0.0732113	8
D	D	Symplocos odoratissima Choisy ex Zoll.	Hst	root			5710	360	2310	1170	4890	0.27	0.0859437	8
D	D	Symplocos odoratissima Choisy ex Zoll.	Pze	root			4980	1470	1640	5260	4050	0.19	0.0604789	9
D	D	Symplocos odoratissima Choisy ex Zoll.	Spi	root			6170	350	2320	1760	6300
D	D1	Symplocos odoratissima Choisy ex Zoll.	Gud	wood			4100	410	1166	5416	8350	0.23	0.0732113	8
D	D1	Symplocos odoratissima Choisy ex Zoll.	Hst	wood			1679	0	549	3841	5070	0.27	0.0859437	8
D	D1	Symplocos odoratissima Choisy ex Zoll.	Pze	wood			1817	57	576	3792	5320	0.19	0.0604789	9
D	D	Symplocos odoratissima Choisy ex Zoll.	Spi	wood			2746	17	401	4100	3820	0.24	0.0763944	15
N	N1	Polyosma celebica Schulze-Menz	r01532	bark	control	1	3970	40	1730	4410	2190	0.44	0.140056
N	N1	Polyosma celebica Schulze-Menz	r01532	bark	control	2	7100	10	1370	3240	2090	0.44	0.140056
N	N1	Polyosma celebica Schulze-Menz	r01532	bark	control	3	9800	100	1630	4570	2650	0.44	0.140056
N	N1	Polyosma celebica Schulze-Menz	r01532	bark	control	4	7350	70	1330	4390	3210	0.44	0.140056
N	N1	Polyosma celebica Schulze-Menz	r01532	bark	control	5	10450	200	1380	5460	2060	0.44	0.140056
N	N1	Polyosma celebica Schulze-Menz	r01538	bark	control	1	11310	30	1610	5930	4960	0.38	0.120958
N	N1	Polyosma celebica Schulze-Menz	r01538	bark	control	2	7470	70	2330	6620	1930	0.38	0.120958
N	N1	Polyosma celebica Schulze-Menz	r01538	bark	control	3	14030	150	1970	7130	2330	0.38	0.120958
N	N1	Polyosma celebica Schulze-Menz	r01538	bark	control	4	7270	40	1790	5590	3950	0.38	0.120958
N	N1	Polyosma celebica Schulze-Menz	r01538	bark	control	5	11960	10	1580	7410	4080	0.38	0.120958
N	N1	Polyosma celebica Schulze-Menz	r01547	bark	control	1	11410	0	1430	5010	2490	0.41	0.130507
N	N1	Polyosma celebica Schulze-Menz	r01547	bark	control	2	9790	0	1400	4760	3010	0.41	0.130507
N	N1	Polyosma celebica Schulze-Menz	r01547	bark	control	3	10020	0	1280	5780	1530	0.41	0.130507
N	N1	Polyosma celebica Schulze-Menz	r01547	bark	control	4	12350	0	1150	6300	2230	0.41	0.130507
N	N1	Polyosma celebica Schulze-Menz	r01547	bark	control	5	12380	20	1350	7840	2660	0.41	0.130507
N	N1	Polyosma celebica Schulze-Menz	y01328	bark	control	1	9080	30	1650	7050	4170	0.26	0.0827606
N	N1	Polyosma celebica Schulze-Menz	y01328	bark	control	2	9020	20	1700	6050	4020	0.26	0.0827606
N	N1	Polyosma celebica Schulze-Menz	y01328	bark	control	3	9410	30	1630	9170	5250	0.26	0.0827606
N	N1	Polyosma celebica Schulze-Menz	y01328	bark	control	4	8520	20	1410	7840	2200	0.26	0.0827606
N	N1	Polyosma celebica Schulze-Menz	y01328	bark	control	5	8300	30	1450	7190	2620	0.26	0.0827606
N	N1	Polyosma celebica Schulze-Menz	y01342	bark	control	1	10960	30	1520	9770	2510	0.25	0.0795775
N	N1	Polyosma celebica Schulze-Menz	y01342	bark	control	2	10220	0	1430	5950	4660	0.25	0.0795775
N	N1	Polyosma celebica Schulze-Menz	y01342	bark	control	3	7490	20	1410	6980	3200	0.25	0.0795775
N	N1	Polyosma celebica Schulze-Menz	y01342	bark	control	4	8490	0	1560	5280	3470	0.25	0.0795775
N	N1	Polyosma celebica Schulze-Menz	y01342	bark	control	5	11890	40	1700	6520	2890	0.25	0.0795775
N	N1	Polyosma celebica Schulze-Menz	r01532	leaf	control	1	5730	10	3450	5800	12280	0.44	0.140056
N	N1	Polyosma celebica Schulze-Menz	r01532	leaf	control	2	5440	0	3120	5010	12310	0.44	0.140056
N	N1	Polyosma celebica Schulze-Menz	r01532	leaf	control	3	7130	0	4030	5470	12090	0.44	0.140056
N	N1	Polyosma celebica Schulze-Menz	r01532	leaf	control	4	5140	30	3250	5370	15340	0.44	0.140056
N	N1	Polyosma celebica Schulze-Menz	r01532	leaf	control	5	5220	0	3440	6170	10940	0.44	0.140056
N	N1	Polyosma celebica Schulze-Menz	r01538	leaf	control	1	5910	0	4370	7560	10550	0.38	0.120958
N	N1	Polyosma celebica Schulze-Menz	r01538	leaf	control	2	5990	30	4610	7150	14360	0.38	0.120958
N	N1	Polyosma celebica Schulze-Menz	r01538	leaf	control	3	7940	20	4890	8950	10470	0.38	0.120958
N	N1	Polyosma celebica Schulze-Menz	r01538	leaf	control	4	5460	40	5110	10960	10190	0.38	0.120958
N	N1	Polyosma celebica Schulze-Menz	r01538	leaf	control	5	5770	20	4470	7930	14850	0.38	0.120958
N	N1	Polyosma celebica Schulze-Menz	r01547	leaf	control	1	9890	40	8360	8940	4410	0.41	0.130507
N	N1	Polyosma celebica Schulze-Menz	r01547	leaf	control	2	12670	20	9790	7220	3880	0.41	0.130507
N	N1	Polyosma celebica Schulze-Menz	r01547	leaf	control	3	10350	30	8410	7710	3910	0.41	0.130507
N	N1	Polyosma celebica Schulze-Menz	r01547	leaf	control	4	10360	20	7910	7460	6390	0.41	0.130507
N	N1	Polyosma celebica Schulze-Menz	r01547	leaf	control	5	12620	20	10120	6960	4470	0.41	0.130507
N	N1	Polyosma celebica Schulze-Menz	y01328	leaf	control	1	12690	30	4790	6800	21450	0.26	0.0827606
N	N1	Polyosma celebica Schulze-Menz	y01328	leaf	control	2	10120	10	4000	6870	12180	0.26	0.0827606
N	N1	Polyosma celebica Schulze-Menz	y01328	leaf	control	3	11170	40	5270	7470	9090	0.26	0.0827606
N	N1	Polyosma celebica Schulze-Menz	y01328	leaf	control	4	13790	40	6510	10190	4690	0.26	0.0827606
N	N1	Polyosma celebica Schulze-Menz	y01328	leaf	control	5	17710	40	7070	11130	4630	0.26	0.0827606
N	N1	Polyosma celebica Schulze-Menz	y01342	leaf	control	1	9040	50	5440	7780	11460	0.25	0.0795775
N	N1	Polyosma celebica Schulze-Menz	y01342	leaf	control	2	7590	10	5110	7120	7980	0.25	0.0795775
N	N1	Polyosma celebica Schulze-Menz	y01342	leaf	control	3	7980	70	4650	7270	12610	0.25	0.0795775
N	N1	Polyosma celebica Schulze-Menz	y01342	leaf	control	4	7390	40	4970	8020	11500	0.25	0.0795775
N	N1	Polyosma celebica Schulze-Menz	y01342	leaf	control	5	7540	10	5860	7070	8020	0.25	0.0795775
N	N1	Polyosma celebica Schulze-Menz	r01532	root	control		1730	6990	3620	6940	5870	0.44	0.140056
N	N1	Polyosma celebica Schulze-Menz	r01538	root	control		1100	7610	3120	11730	2660	0.38	0.120958
N	N1	Polyosma celebica Schulze-Menz	r01547	root	control		1450	4670	2350	6330	2380	0.41	0.130507
N	N1	Polyosma celebica Schulze-Menz	y01328	root	control		720	1800	1350	12290	3930	0.26	0.0827606
N	N1	Polyosma celebica Schulze-Menz	y01342	root	control		3670	23530	8300	12940	2230	0.25	0.0795775
N	N2	Symplocos ophirensis C.B.Clarke	Der	soil	far	1	0.5	1.2	2.8	2.6	13.1	0.17	0.0541127
N	N2	Symplocos ophirensis C.B.Clarke	Der	soil	far	2	1	0.3	2.1	0.1	1.7	0.17	0.0541127
N	N2	Symplocos ophirensis C.B.Clarke	Der	soil	far	3	0.6	0	1.5	0	0.9	0.17	0.0541127
N	N1	Symplocos ophirensis C.B.Clarke	r01460	soil	far	1	0.9	37.6	8.5	1.7	13.9	0.38	0.120958
N	N1	Symplocos ophirensis C.B.Clarke	r01460	soil	far	2	0.5	24.7	5.1	4.7	1.3	0.38	0.120958
N	N1	Symplocos ophirensis C.B.Clarke	r01460	soil	far	3	0.3	0	2	0	0.4	0.38	0.120958
N	N2	Symplocos ophirensis C.B.Clarke	r01721	soil	far	1	1.3	0	2.4	0.3	9.8	0.41	0.130507
N	N2	Symplocos ophirensis C.B.Clarke	r01721	soil	far	2	0.2	0	0.8	0.1	0.8	0.41	0.130507
N	N2	Symplocos ophirensis C.B.Clarke	r01721	soil	far	3	0.2	0	0.3	0	2.4	0.41	0.130507
N	N1	Symplocos ophirensis C.B.Clarke	y01318	soil	far	1	1.2	7	2.1	4.6	17.2	0.195	0.0620704
N	N1	Symplocos ophirensis C.B.Clarke	y01318	soil	far	2	0.8	2.5	2	0.2	5.4	0.195	0.0620704
N	N1	Symplocos ophirensis C.B.Clarke	y01318	soil	far	3	0.2	0	0.1	0.3	1.6	0.195	0.0620704
N	N1	Symplocos ophirensis C.B.Clarke	y01346	soil	far	1	0.9	199.6	9.4	3.2	10.1	0.28	0.0891268
N	N1	Symplocos ophirensis C.B.Clarke	y01346	soil	far	2	0.2	16.3	2.7	3.4	5.2	0.28	0.0891268
N	N1	Symplocos ophirensis C.B.Clarke	y01346	soil	far	3	0	0.5	0.4	0.4	0.2	0.28	0.0891268
N	N2	Symplocos ophirensis C.B.Clarke	Der	leaf	litter	1	10220	90	6440	29050	8070	0.17	0.0541127
N	N2	Symplocos ophirensis C.B.Clarke	Der	leaf	litter	2	7610	0	4610	18780	5550	0.17	0.0541127
N	N2	Symplocos ophirensis C.B.Clarke	Der	leaf	litter	3	11820	60	5880	32220	6350	0.17	0.0541127
N	N2	Symplocos ophirensis C.B.Clarke	Der	leaf	litter	4	10540	40	5300	27310	6270	0.17	0.0541127
N	N2	Symplocos ophirensis C.B.Clarke	Der	leaf	litter	5	15410	30	6140	30940	7250	0.17	0.0541127
N	N1	Symplocos ophirensis C.B.Clarke	r01460	leaf	litter	1	10160	50	7910	19580	2130	0.38	0.120958
N	N1	Symplocos ophirensis C.B.Clarke	r01460	leaf	litter	2	11220	40	7820	12360	2260	0.38	0.120958
N	N1	Symplocos ophirensis C.B.Clarke	r01460	leaf	litter	3	11190	70	8400	22960	2170	0.38	0.120958
N	N1	Symplocos ophirensis C.B.Clarke	r01460	leaf	litter	4	10490	40	8360	19850	2680	0.38	0.120958
N	N1	Symplocos ophirensis C.B.Clarke	r01460	leaf	litter	5	10420	60	8090	20240	2400	0.38	0.120958
N	N2	Symplocos ophirensis C.B.Clarke	r01721	leaf	litter	1	10410	130	6790	22400	5010	0.41	0.130507
N	N2	Symplocos ophirensis C.B.Clarke	r01721	leaf	litter	2	9600	270	6510	24920	4060	0.41	0.130507
N	N2	Symplocos ophirensis C.B.Clarke	r01721	leaf	litter	3	20000	220	5000	19730	9800	0.41	0.130507
N	N2	Symplocos ophirensis C.B.Clarke	r01721	leaf	litter	4	12680	40	4500	26200	4740	0.41	0.130507
N	N2	Symplocos ophirensis C.B.Clarke	r01721	leaf	litter	5	9650	80	4970	18140	3450	0.41	0.130507
N	N1	Symplocos ophirensis C.B.Clarke	y01318	leaf	litter	1	7520	190	6720	21600	6890	0.195	0.0620704
N	N1	Symplocos ophirensis C.B.Clarke	y01318	leaf	litter	2	8660	120	7170	22310	5330	0.195	0.0620704
N	N1	Symplocos ophirensis C.B.Clarke	y01318	leaf	litter	3	7730	70	7220	23900	7050	0.195	0.0620704
N	N1	Symplocos ophirensis C.B.Clarke	y01318	leaf	litter	4	8530	20	7860	21750	4110	0.195	0.0620704
N	N1	Symplocos ophirensis C.B.Clarke	y01318	leaf	litter	5	7520	120	6670	22480	6090	0.195	0.0620704
N	N1	Symplocos ophirensis C.B.Clarke	y01346	leaf	litter	1	11290	90	7880	17870	6440	0.28	0.0891268
N	N1	Symplocos ophirensis C.B.Clarke	y01346	leaf	litter	2	10920	80	7220	22420	4270	0.28	0.0891268
N	N1	Symplocos ophirensis C.B.Clarke	y01346	leaf	litter	3	11860	130	7650	24650	5410	0.28	0.0891268
N	N1	Symplocos ophirensis C.B.Clarke	y01346	leaf	litter	4	12090	110	7260	23690	6110	0.28	0.0891268
N	N1	Symplocos ophirensis C.B.Clarke	y01346	leaf	litter	5	10010	80	8040	22200	6520	0.28	0.0891268
N	N2	Symplocos ophirensis C.B.Clarke	Der	soil	medium	1	0.9	85.3	6.5	0.7	8.5	0.17	0.0541127
N	N2	Symplocos ophirensis C.B.Clarke	Der	soil	medium	2	0.1	0	0.7	0	0.2	0.17	0.0541127
N	N2	Symplocos ophirensis C.B.Clarke	Der	soil	medium	3	0.1	0	0.4	0	0	0.17	0.0541127
N	N1	Symplocos ophirensis C.B.Clarke	r01460	soil	medium	1	0.2	0.1	2.8	0.6	10.8	0.38	0.120958
N	N1	Symplocos ophirensis C.B.Clarke	r01460	soil	medium	2	0.5	15.7	4.3	0.2	4.4	0.38	0.120958
N	N1	Symplocos ophirensis C.B.Clarke	r01460	soil	medium	3	0.2	0	1.3	0	2.1	0.38	0.120958
N	N2	Symplocos ophirensis C.B.Clarke	r01721	soil	medium	1	0.9	0	2.2	0.4	9.4	0.41	0.130507
N	N2	Symplocos ophirensis C.B.Clarke	r01721	soil	medium	2	0.4	0	0.8	0.1	1.8	0.41	0.130507
N	N2	Symplocos ophirensis C.B.Clarke	r01721	soil	medium	3	0.2	0	0.7	0.2	0.9	0.41	0.130507
N	N1	Symplocos ophirensis C.B.Clarke	y01318	soil	medium	1	0.3	0.6	2.1	1.7	13.5	0.195	0.0620704
N	N1	Symplocos ophirensis C.B.Clarke	y01318	soil	medium	2	0	4.1	0.4	0.9	2.5	0.195	0.0620704
N	N1	Symplocos ophirensis C.B.Clarke	y01318	soil	medium	3	0	0	0.2	0.2	1.4	0.195	0.0620704
N	N1	Symplocos ophirensis C.B.Clarke	y01346	soil	medium	1	2.9	39.4	10.8	0.8	8.1	0.28	0.0891268
N	N1	Symplocos ophirensis C.B.Clarke	y01346	soil	medium	2	0.6	12.8	4.8	2.7	4.6	0.28	0.0891268
N	N1	Symplocos ophirensis C.B.Clarke	y01346	soil	medium	3	0.2	0.5	1.4	0.3	0.7	0.28	0.0891268
N	N2	Symplocos ophirensis C.B.Clarke	Der	soil	near	1	0.2	0	2.8	0.2	10.4	0.17	0.0541127
N	N2	Symplocos ophirensis C.B.Clarke	Der	soil	near	2	0.5	0	0.9	0	0.6	0.17	0.0541127
N	N2	Symplocos ophirensis C.B.Clarke	Der	soil	near	3	0.2	0	0.6	0.1	0.4	0.17	0.0541127
N	N1	Symplocos ophirensis C.B.Clarke	r01460	soil	near	1	0.6	0	3.6	0.5	11.5	0.38	0.120958
N	N1	Symplocos ophirensis C.B.Clarke	r01460	soil	near	2	0.3	113.2	2.5	2.1	2.7	0.38	0.120958
N	N1	Symplocos ophirensis C.B.Clarke	r01460	soil	near	3	0.2	0	0.5	0	0.5	0.38	0.120958
N	N2	Symplocos ophirensis C.B.Clarke	r01721	soil	near	1	1.9	13.8	5.7	0.7	15	0.41	0.130507
N	N2	Symplocos ophirensis C.B.Clarke	r01721	soil	near	2	0.3	3.6	2.2	0.2	5.5	0.41	0.130507
N	N2	Symplocos ophirensis C.B.Clarke	r01721	soil	near	3	0	0	0.4	0.1	1.1	0.41	0.130507
N	N1	Symplocos ophirensis C.B.Clarke	y01318	soil	near	1	2.6	107.1	19.2	4.1	16.4	0.195	0.0620704
N	N1	Symplocos ophirensis C.B.Clarke	y01318	soil	near	2	0.1	0.8	0.7	0.1	2.6	0.195	0.0620704
N	N1	Symplocos ophirensis C.B.Clarke	y01318	soil	near	3	1.1	0	0.2	0.1	1.1	0.195	0.0620704
N	N1	Symplocos ophirensis C.B.Clarke	y01346	soil	near	1	1.6	1.9	4.6	0.4	19.8	0.28	0.0891268
N	N1	Symplocos ophirensis C.B.Clarke	y01346	soil	near	2	0.3	0	2.1	0.1	4.4	0.28	0.0891268
N	N1	Symplocos ophirensis C.B.Clarke	y01346	soil	near	3	0.2	2.8	1.4	1.1	2	0.28	0.0891268
N	N2	Symplocos ophirensis C.B.Clarke	Der	leaf	old	1	9440	0	6470	24050	12260	0.17	0.0541127
N	N2	Symplocos ophirensis C.B.Clarke	Der	leaf	old	2	8760	0	5850	24130	11800	0.17	0.0541127
N	N2	Symplocos ophirensis C.B.Clarke	Der	leaf	old	3	11230	40	6980	21210	10520	0.17	0.0541127
N	N2	Symplocos ophirensis C.B.Clarke	Der	leaf	old	4	9930	0	6560	22180	11820	0.17	0.0541127
N	N2	Symplocos ophirensis C.B.Clarke	Der	leaf	old	5	12850	10	7200	23930	11520	0.17	0.0541127
N	N1	Symplocos ophirensis C.B.Clarke	r01460	leaf	old	1	9120	30	7990	19570	6350	0.38	0.120958
N	N1	Symplocos ophirensis C.B.Clarke	r01460	leaf	old	2	10250	30	9530	23760	4250	0.38	0.120958
N	N1	Symplocos ophirensis C.B.Clarke	r01460	leaf	old	3	9500	30	7680	20520	6520	0.38	0.120958
N	N1	Symplocos ophirensis C.B.Clarke	r01460	leaf	old	4	8790	30	7400	18510	7540	0.38	0.120958
N	N1	Symplocos ophirensis C.B.Clarke	r01460	leaf	old	5	9410	30	7480	17690	5180	0.38	0.120958
N	N2	Symplocos ophirensis C.B.Clarke	r01721	leaf	old	1	9640	50	5540	28970	5880	0.41	0.130507
N	N2	Symplocos ophirensis C.B.Clarke	r01721	leaf	old	2	9890	70	5080	20590	7960	0.41	0.130507
N	N2	Symplocos ophirensis C.B.Clarke	r01721	leaf	old	3	9710	30	5610	21550	8720	0.41	0.130507
N	N2	Symplocos ophirensis C.B.Clarke	r01721	leaf	old	4	9970	30	5590	25140	5670	0.41	0.130507
N	N2	Symplocos ophirensis C.B.Clarke	r01721	leaf	old	5	9490	30	5670	17190	10930	0.41	0.130507
N	N1	Symplocos ophirensis C.B.Clarke	y01318	leaf	old	1	6470	20	7540	18760	9760	0.195	0.0620704
N	N1	Symplocos ophirensis C.B.Clarke	y01318	leaf	old	2	8350	30	9370	20920	8260	0.195	0.0620704
N	N1	Symplocos ophirensis C.B.Clarke	y01318	leaf	old	3	6910	30	4990	19210	5760	0.195	0.0620704
N	N1	Symplocos ophirensis C.B.Clarke	y01318	leaf	old	4	5567.71	36.4697	8120.59	19073.7	5944.57	0.195	0.0620704
N	N1	Symplocos ophirensis C.B.Clarke	y01318	leaf	old	5	6070	40	5510	17630	6050	0.195	0.0620704
N	N1	Symplocos ophirensis C.B.Clarke	y01346	leaf	old	1	9270	0	6630	24990	11550	0.28	0.0891268
N	N1	Symplocos ophirensis C.B.Clarke	y01346	leaf	old	2	9700	60	7060	18880	8910	0.28	0.0891268
N	N1	Symplocos ophirensis C.B.Clarke	y01346	leaf	old	3	11470	50	7440	21380	9240	0.28	0.0891268
N	N1	Symplocos ophirensis C.B.Clarke	y01346	leaf	old	4	9140	10	5480	21060	17880	0.28	0.0891268
N	N1	Symplocos ophirensis C.B.Clarke	y01346	leaf	old	5	11260	40	6850	22910	9900	0.28	0.0891268
N	N2	Symplocos ophirensis C.B.Clarke	Der	bark	stem	1	16720	10	1430	23030	15170	0.17	0.0541127
N	N2	Symplocos ophirensis C.B.Clarke	Der	bark	stem	2	27060	30	1180	27300	11720	0.17	0.0541127
N	N2	Symplocos ophirensis C.B.Clarke	Der	bark	stem	3	23370	10	1470	29700	12380	0.17	0.0541127
N	N2	Symplocos ophirensis C.B.Clarke	Der	bark	stem	4	11600	10	1730	23080	16790	0.17	0.0541127
N	N2	Symplocos ophirensis C.B.Clarke	Der	bark	stem	5	15790	10	1510	22140	17720	0.17	0.0541127
N	N1	Symplocos ophirensis C.B.Clarke	r01460	bark	stem	1	17960	50	3360	21650	9400	0.38	0.120958
N	N1	Symplocos ophirensis C.B.Clarke	r01460	bark	stem	2	13400	40	2950	21670	8240	0.38	0.120958
N	N1	Symplocos ophirensis C.B.Clarke	r01460	bark	stem	3	17500	50	3790	23830	4330	0.38	0.120958
N	N1	Symplocos ophirensis C.B.Clarke	r01460	bark	stem	4	20790	40	3340	19650	5230	0.38	0.120958
N	N1	Symplocos ophirensis C.B.Clarke	r01460	bark	stem	5	15480	20	3320	23770	4880	0.38	0.120958
N	N2	Symplocos ophirensis C.B.Clarke	r01721	bark	stem	1	19030	10	1610	24790	9810	0.41	0.130507
N	N2	Symplocos ophirensis C.B.Clarke	r01721	bark	stem	2	15780	30	1310	22730	9590	0.41	0.130507
N	N2	Symplocos ophirensis C.B.Clarke	r01721	bark	stem	3	20150	0	1240	22690	9070	0.41	0.130507
N	N2	Symplocos ophirensis C.B.Clarke	r01721	bark	stem	4	18660	0	1880	25730	7550	0.41	0.130507
N	N2	Symplocos ophirensis C.B.Clarke	r01721	bark	stem	5	20130	400	940	22080	8490	0.41	0.130507
N	N1	Symplocos ophirensis C.B.Clarke	y01318	bark	stem	1	7400	0	1800	18800	11630	0.195	0.0620704
N	N1	Symplocos ophirensis C.B.Clarke	y01318	bark	stem	2	11080	0	1370	25510	10570	0.195	0.0620704
N	N1	Symplocos ophirensis C.B.Clarke	y01318	bark	stem	3	11780	0	1900	23360	9770	0.195	0.0620704
N	N1	Symplocos ophirensis C.B.Clarke	y01318	bark	stem	4	8830	0	1310	21180	9150	0.195	0.0620704
N	N1	Symplocos ophirensis C.B.Clarke	y01318	bark	stem	5	17900	10	1750	26590	9580	0.195	0.0620704
N	N1	Symplocos ophirensis C.B.Clarke	y01346	bark	stem	1	13350	0	2890	30090	7970	0.28	0.0891268
N	N1	Symplocos ophirensis C.B.Clarke	y01346	bark	stem	2	13190	20	1850	28400	11270	0.28	0.0891268
N	N1	Symplocos ophirensis C.B.Clarke	y01346	bark	stem	3	8750	0	1640	22910	10460	0.28	0.0891268
N	N1	Symplocos ophirensis C.B.Clarke	y01346	bark	stem	4	12380	0	2220	28870	9350	0.28	0.0891268
N	N1	Symplocos ophirensis C.B.Clarke	y01346	bark	stem	5	14155.6	888.793	3034.9	30457.4	8616.95	0.28	0.0891268
N	N2	Symplocos ophirensis C.B.Clarke	Der	bark	twig	1	13680	20	3690	24500	17490	0.17	0.0541127
N	N2	Symplocos ophirensis C.B.Clarke	Der	bark	twig	2	13080	20	2910	26530	16980	0.17	0.0541127
N	N2	Symplocos ophirensis C.B.Clarke	Der	bark	twig	3	13130	20	3330	27480	17030	0.17	0.0541127
N	N2	Symplocos ophirensis C.B.Clarke	Der	bark	twig	4	15690	40	3290	20280	17480	0.17	0.0541127
N	N2	Symplocos ophirensis C.B.Clarke	Der	bark	twig	5	13630	20	3300	24850	16590	0.17	0.0541127
N	N1	Symplocos ophirensis C.B.Clarke	r01460	bark	twig	1	10210	50	3230	19420	6920	0.38	0.120958
N	N1	Symplocos ophirensis C.B.Clarke	r01460	bark	twig	2	13240	70	3410	16880	11090	0.38	0.120958
N	N1	Symplocos ophirensis C.B.Clarke	r01460	bark	twig	3	12840	90	3330	21710	7570	0.38	0.120958
N	N1	Symplocos ophirensis C.B.Clarke	r01460	bark	twig	4	9480	50	3890	20360	7180	0.38	0.120958
N	N1	Symplocos ophirensis C.B.Clarke	r01460	bark	twig	5	12620	60	4430	20150	7360	0.38	0.120958
N	N2	Symplocos ophirensis C.B.Clarke	r01721	bark	twig	1	20090	340	4460	21020	11170	0.41	0.130507
N	N2	Symplocos ophirensis C.B.Clarke	r01721	bark	twig	2	18260	30	4100	28130	8740	0.41	0.130507
N	N2	Symplocos ophirensis C.B.Clarke	r01721	bark	twig	3	20100	10	3850	24480	10170	0.41	0.130507
N	N2	Symplocos ophirensis C.B.Clarke	r01721	bark	twig	4	14660	20	5580	26640	8440	0.41	0.130507
N	N2	Symplocos ophirensis C.B.Clarke	r01721	bark	twig	5	15950	30	2650	25260	9080	0.41	0.130507
N	N1	Symplocos ophirensis C.B.Clarke	y01318	bark	twig	1	9190	30	3260	22440	14850	0.195	0.0620704
N	N1	Symplocos ophirensis C.B.Clarke	y01318	bark	twig	2	9000	40	3840	25250	13940	0.195	0.0620704
N	N1	Symplocos ophirensis C.B.Clarke	y01318	bark	twig	3	9270	50	2650	23430	11810	0.195	0.0620704
N	N1	Symplocos ophirensis C.B.Clarke	y01318	bark	twig	4	8860	10	2920	23450	11680	0.195	0.0620704
N	N1	Symplocos ophirensis C.B.Clarke	y01318	bark	twig	5	10130	50	3590	22860	14750	0.195	0.0620704
N	N1	Symplocos ophirensis C.B.Clarke	y01346	bark	twig	1	39460	40	1740	29610	13000	0.28	0.0891268
N	N1	Symplocos ophirensis C.B.Clarke	y01346	bark	twig	2	35050	40	2150	27380	13080	0.28	0.0891268
N	N1	Symplocos ophirensis C.B.Clarke	y01346	bark	twig	3	38150	30	2610	26860	13730	0.28	0.0891268
N	N1	Symplocos ophirensis C.B.Clarke	y01346	bark	twig	4	33500	160	2650	29420	11760	0.28	0.0891268
N	N1	Symplocos ophirensis C.B.Clarke	y01346	bark	twig	5	35070	130	2850	29460	12000	0.28	0.0891268
N	N2	Symplocos ophirensis C.B.Clarke	Der	leaf	young	1	11300	160	5790	20900	13100	0.17	0.0541127
N	N2	Symplocos ophirensis C.B.Clarke	Der	leaf	young	2	9610	0	6210	22960	14120	0.17	0.0541127
N	N2	Symplocos ophirensis C.B.Clarke	Der	leaf	young	3	9390	0	5950	21230	13330	0.17	0.0541127
N	N2	Symplocos ophirensis C.B.Clarke	Der	leaf	young	4	12660	0	6040	21770	11770	0.17	0.0541127
N	N2	Symplocos ophirensis C.B.Clarke	Der	leaf	young	5	13760	10	5620	22970	13540	0.17	0.0541127
N	N1	Symplocos ophirensis C.B.Clarke	r01460	leaf	young	1	8790	40	8210	19210	4890	0.38	0.120958
N	N1	Symplocos ophirensis C.B.Clarke	r01460	leaf	young	2	7260	30	7110	17670	6510	0.38	0.120958
N	N1	Symplocos ophirensis C.B.Clarke	r01460	leaf	young	3	7350	20	7060	18250	7520	0.38	0.120958
N	N1	Symplocos ophirensis C.B.Clarke	r01460	leaf	young	4	7410	50	6720	18650	9300	0.38	0.120958
N	N1	Symplocos ophirensis C.B.Clarke	r01460	leaf	young	5	7800	50	7610	19010	6090	0.38	0.120958
N	N2	Symplocos ophirensis C.B.Clarke	r01721	leaf	young	1	9030	10	5380	18740	15640	0.41	0.130507
N	N2	Symplocos ophirensis C.B.Clarke	r01721	leaf	young	2	9590	0	5000	15780	17400	0.41	0.130507
N	N2	Symplocos ophirensis C.B.Clarke	r01721	leaf	young	3	8140	20	5100	17120	17250	0.41	0.130507
N	N2	Symplocos ophirensis C.B.Clarke	r01721	leaf	young	4	8070	20	4700	18070	16000	0.41	0.130507
N	N2	Symplocos ophirensis C.B.Clarke	r01721	leaf	young	5	9190	400	5010	19130	16690	0.41	0.130507
N	N1	Symplocos ophirensis C.B.Clarke	y01318	leaf	young	1	6310	40	6230	20260	11420	0.195	0.0620704
N	N1	Symplocos ophirensis C.B.Clarke	y01318	leaf	young	2	7570	40	7140	19960	11610	0.195	0.0620704
N	N1	Symplocos ophirensis C.B.Clarke	y01318	leaf	young	3	6390	40	6540	19120	10360	0.195	0.0620704
N	N1	Symplocos ophirensis C.B.Clarke	y01318	leaf	young	4	7590	40	7920	21650	10320	0.195	0.0620704
N	N1	Symplocos ophirensis C.B.Clarke	y01318	leaf	young	5	6750	30	7250	18100	10010	0.195	0.0620704
N	N1	Symplocos ophirensis C.B.Clarke	y01346	leaf	young	1	12360	10	5940	23680	14110	0.28	0.0891268
N	N1	Symplocos ophirensis C.B.Clarke	y01346	leaf	young	2	9540	10	5200	22140	12920	0.28	0.0891268
N	N1	Symplocos ophirensis C.B.Clarke	y01346	leaf	young	3	10600	20	6380	19870	11440	0.28	0.0891268
N	N1	Symplocos ophirensis C.B.Clarke	y01346	leaf	young	4	12170	40	5250	20530	16380	0.28	0.0891268
N	N1	Symplocos ophirensis C.B.Clarke	y01346	leaf	young	5	10070	10	6190	21150	10860	0.28	0.0891268
N	N2	Symplocos ophirensis C.B.Clarke	Der	root			1050	6760	3730	14660	8560	0.17	0.0541127
N	N1	Symplocos ophirensis C.B.Clarke	r01460	root			1740	2200	3040	13420	4360	0.38	0.120958
N	N2	Symplocos ophirensis C.B.Clarke	r01721	root			5740	7450	3410	15790	3560	0.41	0.130507
N	N1	Symplocos ophirensis C.B.Clarke	y01318	root			780	7370	1830	7110	1590	0.195	0.0620704
N	N1	Symplocos ophirensis C.B.Clarke	y01346	root			20040	8190	7020	5920	17360	0.28	0.0891268
N	N2	Symplocos ophirensis C.B.Clarke	Der	wood			2450	930	790	5000	5110	0.17	0.0541127
N	N1	Symplocos ophirensis C.B.Clarke	r01460	wood			2750	250	1330	5330	2720	0.38	0.120958
N	N2	Symplocos ophirensis C.B.Clarke	r01721	wood			5480	50	2210	10460	2770	0.41	0.130507
N	N1	Symplocos ophirensis C.B.Clarke	y01346	wood			6040	120	810	7730	4350	0.28	0.0891268
R	R1	Syzygium sp.	r01039	bark	control	1	12520	10	900	190	3470	0.43	0.136873
R	R1	Syzygium sp.	r01039	bark	control	2	14660	200	1030	50	3920	0.43	0.136873
R	R1	Syzygium sp.	r01039	bark	control	3	10170	50	1080	20	3150	0.43	0.136873
R	R1	Syzygium sp.	r01039	bark	control	4	7220	50	710	10	3210	0.43	0.136873
R	R1	Syzygium sp.	r01039	bark	control	5	8430	150	1170	0	4590	0.43	0.136873
R	R1	Syzygium sp.	r01078	bark	control	1	7010	100	1630	20	5420	0.73	0.232366
R	R1	Syzygium sp.	r01078	bark	control	2	1850	80	1240	0	5700	0.73	0.232366
R	R1	Syzygium sp.	r01078	bark	control	3	7880	100	2960	0	6520	0.73	0.232366
R	R1	Syzygium sp.	r01078	bark	control	4	3130	170	460	330	530	0.73	0.232366
R	R1	Syzygium sp.	r01078	bark	control	5	5270	190	1140	90	9650	0.73	0.232366
R	R1	Syzygium sp.	r01163	bark	control	1	10090	40	730	10	5530	0.35	0.111408
R	R1	Syzygium sp.	r01163	bark	control	2	4030	10	400	10	3670	0.35	0.111408
R	R1	Syzygium sp.	r01163	bark	control	3	8790	10	520	10	4330	0.35	0.111408
R	R1	Syzygium sp.	r01163	bark	control	4	3660	60	550	0	3850	0.35	0.111408
R	R1	Syzygium sp.	r01163	bark	control	5	9900	20	500	0	4480	0.35	0.111408
R	R1	Syzygium sp.	r02520	bark	control	1	6490	10	1160	10	4740	0.34	0.108225
R	R1	Syzygium sp.	r02520	bark	control	1	5410	0	1800	0	2980	0.83	0.264197
R	R1	Syzygium sp.	r02520	bark	control	2	5950	20	1260	10	4620	0.34	0.108225
R	R1	Syzygium sp.	r02520	bark	control	2	6810	0	1280	0	2860	0.83	0.264197
R	R1	Syzygium sp.	r02520	bark	control	3	10810	0	1250	10	3750	0.83	0.264197
R	R1	Syzygium sp.	r02520	bark	control	3	4740	10	1120	0	4230	0.34	0.108225
R	R1	Syzygium sp.	r02520	bark	control	4	6940	20	1280	10	3750	0.34	0.108225
R	R1	Syzygium sp.	r02520	bark	control	4	5490	0	1490	10	2510	0.83	0.264197
R	R1	Syzygium sp.	r02520	bark	control	5	6860	20	1460	20	3200	0.83	0.264197
R	R1	Syzygium sp.	r02520	bark	control	5	6490	0	1390	0	4200	0.34	0.108225
R	R1	Syzygium sp.	r01039	leaf	control	1	3640	20	1660	60	13740	0.43	0.136873
R	R1	Syzygium sp.	r01039	leaf	control	2	3320	20	1590	40	13330	0.43	0.136873
R	R1	Syzygium sp.	r01039	leaf	control	3	3290	10	1490	40	12020	0.43	0.136873
R	R1	Syzygium sp.	r01039	leaf	control	4	3320	30	1690	40	14690	0.43	0.136873
R	R1	Syzygium sp.	r01039	leaf	control	5	3270	10	1550	40	12510	0.43	0.136873
R	R1	Syzygium sp.	r01078	leaf	control	1	1440	20	1540	30	10500	0.73	0.232366
R	R1	Syzygium sp.	r01078	leaf	control	2	1740	20	1480	10	11520	0.73	0.232366
R	R1	Syzygium sp.	r01078	leaf	control	3	1360	20	1540	30	10820	0.73	0.232366
R	R1	Syzygium sp.	r01078	leaf	control	4	1150	10	1520	20	11120	0.73	0.232366
R	R1	Syzygium sp.	r01078	leaf	control	5	1420	10	1510	10	11070	0.73	0.232366
R	R1	Syzygium sp.	r01163	leaf	control	1	4770	10	1600	40	9780	0.35	0.111408
R	R1	Syzygium sp.	r01163	leaf	control	2	4350	10	1510	30	10410	0.35	0.111408
R	R1	Syzygium sp.	r01163	leaf	control	3	4490	0	1770	20	9070	0.35	0.111408
R	R1	Syzygium sp.	r01163	leaf	control	4	4780	70	1710	30	10090	0.35	0.111408
R	R1	Syzygium sp.	r01163	leaf	control	5	4320	0	1580	20	9630	0.35	0.111408
R	R1	Syzygium sp.	r02520	leaf	control	1	4460	30	2350	50	8050	0.34	0.108225
R	R1	Syzygium sp.	r02520	leaf	control	1	4600	0	1650	20	9660	0.83	0.264197
R	R1	Syzygium sp.	r02520	leaf	control	2	4320	20	2320	40	7800	0.34	0.108225
R	R1	Syzygium sp.	r02520	leaf	control	2	5910	10	1630	40	8980	0.83	0.264197
R	R1	Syzygium sp.	r02520	leaf	control	3	4170	20	2290	50	7350	0.34	0.108225
R	R1	Syzygium sp.	r02520	leaf	control	3	4650	10	1630	30	9000	0.83	0.264197
R	R1	Syzygium sp.	r02520	leaf	control	4	4590	10	2180	50	7130	0.34	0.108225
R	R1	Syzygium sp.	r02520	leaf	control	4	4870	0	1610	20	8940	0.83	0.264197
R	R1	Syzygium sp.	r02520	leaf	control	5	5270	20	2400	60	7420	0.34	0.108225
R	R1	Syzygium sp.	r02520	leaf	control	5	4520	0	1450	30	8660	0.83	0.264197
R	R1	Syzygium sp.	r01039	root	control		4020	250	1440	1020	3070	0.43	0.136873
R	R1	Syzygium sp.	r01078	root	control		2270	530	1160	1420	3320	0.73	0.232366
R	R1	Syzygium sp.	r01163	root	control		5470	120	1050	330	3960	0.35	0.111408
R	R1	Syzygium sp.	r02520	root	control		4050	260	1310	1990	2880	0.83	0.264197
R	R1	Syzygium sp.	r02520	root	control		3330	220	1360	170	2650	0.34	0.108225
R	R	Symplocos ambangensis Noot.	Hgh	soil	far	1	1.6	52	6.6	27.6	11.9	0.53	0.168704	14
R	R	Symplocos ambangensis Noot.	Hgh	soil	far	2	0.4	1.2	1.4	1.4	3.2	0.53	0.168704	14
R	R	Symplocos ambangensis Noot.	Hgh	soil	far	3	0.3	0.3	1.1	0.7	2	0.53	0.168704	14
R	R1	Symplocos ambangensis Noot.	r01084	soil	far	1	0.4	3.3	1.3	5.7	9.4	0.36	0.114592	11
R	R1	Symplocos ambangensis Noot.	r01084	soil	far	2	0.1	0.2	0.1	0.4	1.4	0.36	0.114592	11
R	R1	Symplocos ambangensis Noot.	r01084	soil	far	3	0.1	0.4	0.2	1.2	2.1	0.36	0.114592	11
R	R1	Symplocos ambangensis Noot.	r01185	soil	far	1	5.4	0.5	2.2	1.5	12.7	0.81	0.257831	13.5
R	R1	Symplocos ambangensis Noot.	r01185	soil	far	2	0.1	8.4	0.5	6.6	5.1	0.81	0.257831	13.5
R	R1	Symplocos ambangensis Noot.	r01185	soil	far	3	0.4	9.4	1.2	5.4	8	0.81	0.257831	13.5
R	R1	Symplocos ambangensis Noot.	r02706	soil	far	1	0.4	8.4	2.6	8.2	15	0.32	0.101859	9
R	R1	Symplocos ambangensis Noot.	r02706	soil	far	2	0.7	27.5	2.1	13.6	7.3	0.32	0.101859	9
R	R1	Symplocos ambangensis Noot.	r02706	soil	far	3	0.2	5.1	0.6	6.3	5	0.32	0.101859	9
R	R	Symplocos ambangensis Noot.	Tas	soil	far	1	1.1	4	1.8	5.5	13.7	0.41	0.130507	12
R	R	Symplocos ambangensis Noot.	Tas	soil	far	2	0.1	0.2	0.1	0.8	1.2	0.41	0.130507	12
R	R	Symplocos ambangensis Noot.	Tas	soil	far	3	1.8	0	0.8	0.3	1.4	0.41	0.130507	12
R	R	Symplocos ambangensis Noot.	Hgh	leaf	litter	1	7930	70	3050	19100	1700	0.53	0.168704	14
R	R	Symplocos ambangensis Noot.	Hgh	leaf	litter	2	8000	110	3010	20680	1810	0.53	0.168704	14
R	R	Symplocos ambangensis Noot.	Hgh	leaf	litter	3	6480	60	2430	17960	1060	0.53	0.168704	14
R	R	Symplocos ambangensis Noot.	Hgh	leaf	litter	4	7940	60	3000	19050	1830	0.53	0.168704	14
R	R	Symplocos ambangensis Noot.	Hgh	leaf	litter	5	8990	30	3510	17630	3440	0.53	0.168704	14
R	R1	Symplocos ambangensis Noot.	r01084	leaf	litter	1	10110	60	3450	18310	2990	0.36	0.114592	11
R	R1	Symplocos ambangensis Noot.	r01084	leaf	litter	2	9890	70	3410	17930	3580	0.36	0.114592	11
R	R1	Symplocos ambangensis Noot.	r01084	leaf	litter	3	10380	50	3600	19410	3010	0.36	0.114592	11
R	R1	Symplocos ambangensis Noot.	r01084	leaf	litter	4	10240	60	3240	18380	2050	0.36	0.114592	11
R	R1	Symplocos ambangensis Noot.	r01084	leaf	litter	5	9510	80	3530	18410	3080	0.36	0.114592	11
R	R1	Symplocos ambangensis Noot.	r01185	leaf	litter	1	13750	30	2780	20680	1560	0.81	0.257831	13.5
R	R1	Symplocos ambangensis Noot.	r01185	leaf	litter	2	11020	30	3020	19970	2470	0.81	0.257831	13.5
R	R1	Symplocos ambangensis Noot.	r01185	leaf	litter	3	10040	30	2550	20550	1520	0.81	0.257831	13.5
R	R1	Symplocos ambangensis Noot.	r01185	leaf	litter	4	11840	60	3080	23170	3000	0.81	0.257831	13.5
R	R1	Symplocos ambangensis Noot.	r01185	leaf	litter	5	13500	30	3420	21410	1130	0.81	0.257831	13.5
R	R1	Symplocos ambangensis Noot.	r02706	leaf	litter	1	13380	70	2130	23690	1440	0.32	0.101859	9
R	R1	Symplocos ambangensis Noot.	r02706	leaf	litter	2	12640	60	1930	21550	1940	0.32	0.101859	9
R	R1	Symplocos ambangensis Noot.	r02706	leaf	litter	3	11290	80	1730	21840	1430	0.32	0.101859	9
R	R1	Symplocos ambangensis Noot.	r02706	leaf	litter	4	10000	100	1440	18050	1210	0.32	0.101859	9
R	R1	Symplocos ambangensis Noot.	r02706	leaf	litter	5	10200	50	1610	18910	600	0.32	0.101859	9
R	R	Symplocos ambangensis Noot.	Tas	leaf	litter	1	6390	40	2060	16150	4380	0.41	0.130507	12
R	R	Symplocos ambangensis Noot.	Tas	leaf	litter	2	7940	110	2310	17110	2610	0.41	0.130507	12
R	R	Symplocos ambangensis Noot.	Tas	leaf	litter	3	7700	30	2220	18630	3150	0.41	0.130507	12
R	R	Symplocos ambangensis Noot.	Tas	leaf	litter	4	6590	80	2130	14830	3070	0.41	0.130507	12
R	R	Symplocos ambangensis Noot.	Tas	leaf	litter	5	8390	60	1920	19010	1880	0.41	0.130507	12
R	R	Symplocos ambangensis Noot.	Hgh	soil	medium	1	0.9	2	2.9	5.2	24.8	0.53	0.168704	14
R	R	Symplocos ambangensis Noot.	Hgh	soil	medium	2	1.7	10.9	4.1	8.8	9.1	0.53	0.168704	14
R	R	Symplocos ambangensis Noot.	Hgh	soil	medium	3	2.9	0.4	1.2	0.4	2.8	0.53	0.168704	14
R	R1	Symplocos ambangensis Noot.	r01084	soil	medium	1	0.5	22.1	0.6	1.7	4.1	0.36	0.114592	11
R	R1	Symplocos ambangensis Noot.	r01084	soil	medium	2	0	0.1	0.1	0.4	2.4	0.36	0.114592	11
R	R1	Symplocos ambangensis Noot.	r01084	soil	medium	3	0.4	0	0.1	0	6	0.36	0.114592	11
R	R1	Symplocos ambangensis Noot.	r01185	soil	medium	1	0.5	0	1.3	0.7	6.5	0.81	0.257831	13.5
R	R1	Symplocos ambangensis Noot.	r01185	soil	medium	2	11	7.7	3.2	8	15.7	0.81	0.257831	13.5
R	R1	Symplocos ambangensis Noot.	r01185	soil	medium	3	0.7	20.5	3.9	28.8	7.4	0.81	0.257831	13.5
R	R1	Symplocos ambangensis Noot.	r02706	soil	medium	1	0.3	6.2	1.1	4.5	9.9	0.32	0.101859	9
R	R1	Symplocos ambangensis Noot.	r02706	soil	medium	2	0.1	0.2	0.2	0.4	1.5	0.32	0.101859	9
R	R1	Symplocos ambangensis Noot.	r02706	soil	medium	3	0	0.1	0.1	0.1	2	0.32	0.101859	9
R	R	Symplocos ambangensis Noot.	Tas	soil	medium	1	0.2	16.2	1.3	3.8	9.2	0.41	0.130507	12
R	R	Symplocos ambangensis Noot.	Tas	soil	medium	2	0.3	0	0.3	0.1	2.3	0.41	0.130507	12
R	R	Symplocos ambangensis Noot.	Tas	soil	medium	3	2.6	0.6	0.6	0.2	5.7	0.41	0.130507	12
R	R	Symplocos ambangensis Noot.	Hgh	soil	near	1	1	2.7	2	4	18	0.53	0.168704	14
R	R	Symplocos ambangensis Noot.	Hgh	soil	near	2	0.4	1.2	0.7	3.7	2.3	0.53	0.168704	14
R	R	Symplocos ambangensis Noot.	Hgh	soil	near	3	0.4	1.9	0.4	2.7	1.3	0.53	0.168704	14
R	R1	Symplocos ambangensis Noot.	r01084	soil	near	1	0.4	8.9	1.4	4.1	9.2	0.36	0.114592	11
R	R1	Symplocos ambangensis Noot.	r01084	soil	near	2	0.1	0.9	0.1	1.4	2.2	0.36	0.114592	11
R	R1	Symplocos ambangensis Noot.	r01084	soil	near	3	0.1	0	0	0.5	1.1	0.36	0.114592	11
R	R1	Symplocos ambangensis Noot.	r01185	soil	near	1	1.4	65.2	8.5	40.7	25.2	0.81	0.257831	13.5
R	R1	Symplocos ambangensis Noot.	r01185	soil	near	2	0.2	3.1	0.7	4.4	5.5	0.81	0.257831	13.5
R	R1	Symplocos ambangensis Noot.	r01185	soil	near	3	0.1	0.1	0.1	0.4	2.7	0.81	0.257831	13.5
R	R1	Symplocos ambangensis Noot.	r02706	soil	near	1	2.1	33.5	7.4	23.1	15.7	0.32	0.101859	9
R	R1	Symplocos ambangensis Noot.	r02706	soil	near	2	0.1	0	0.2	0.1	1	0.32	0.101859	9
R	R1	Symplocos ambangensis Noot.	r02706	soil	near	3	0.7	82.3	0.8	36.5	2.1	0.32	0.101859	9
R	R	Symplocos ambangensis Noot.	Tas	soil	near	1	0.4	5	2.5	4.8	11.1	0.41	0.130507	12
R	R	Symplocos ambangensis Noot.	Tas	soil	near	2	0.2	0.2	0.2	0.3	1.6	0.41	0.130507	12
R	R	Symplocos ambangensis Noot.	Tas	soil	near	3	0.2	0	0.2	0.1	1.1	0.41	0.130507	12
R	R	Symplocos ambangensis Noot.	Hgh	leaf	old	1	7220	50	2760	18080	5970	0.53	0.168704	14
R	R	Symplocos ambangensis Noot.	Hgh	leaf	old	2	6860	80	3290	16220	5790	0.53	0.168704	14
R	R	Symplocos ambangensis Noot.	Hgh	leaf	old	3	7000	60	3080	17510	5900	0.53	0.168704	14
R	R	Symplocos ambangensis Noot.	Hgh	leaf	old	4	7120	60	3300	16970	6950	0.53	0.168704	14
R	R	Symplocos ambangensis Noot.	Hgh	leaf	old	5	7900	60	3370	17470	6010	0.53	0.168704	14
R	R1	Symplocos ambangensis Noot.	r01084	leaf	old	1	9740	40	4100	18650	6940	0.36	0.114592	11
R	R1	Symplocos ambangensis Noot.	r01084	leaf	old	2	8240	30	3620	16380	7470	0.36	0.114592	11
R	R1	Symplocos ambangensis Noot.	r01084	leaf	old	3	9290	50	4090	18030	7210	0.36	0.114592	11
R	R1	Symplocos ambangensis Noot.	r01084	leaf	old	4	7710	40	3650	15060	10340	0.36	0.114592	11
R	R1	Symplocos ambangensis Noot.	r01084	leaf	old	5	7910	40	3730	15450	7900	0.36	0.114592	11
R	R1	Symplocos ambangensis Noot.	r01185	leaf	old	1	7140	10	2990	17440	8530	0.81	0.257831	13.5
R	R1	Symplocos ambangensis Noot.	r01185	leaf	old	2	7080	10	2730	16130	9130	0.81	0.257831	13.5
R	R1	Symplocos ambangensis Noot.	r01185	leaf	old	3	8740	10	3390	18620	7580	0.81	0.257831	13.5
R	R1	Symplocos ambangensis Noot.	r01185	leaf	old	4	6790	20	2870	16900	7550	0.81	0.257831	13.5
R	R1	Symplocos ambangensis Noot.	r01185	leaf	old	5	8260	10	3240	18740	6410	0.81	0.257831	13.5
R	R1	Symplocos ambangensis Noot.	r02706	leaf	old	1	16100	30	1830	16710	10630	0.32	0.101859	9
R	R1	Symplocos ambangensis Noot.	r02706	leaf	old	2	12320	40	1490	16690	8880	0.32	0.101859	9
R	R1	Symplocos ambangensis Noot.	r02706	leaf	old	3	11380	10	1390	16010	8720	0.32	0.101859	9
R	R1	Symplocos ambangensis Noot.	r02706	leaf	old	4	11280	20	1690	16840	8820	0.32	0.101859	9
R	R1	Symplocos ambangensis Noot.	r02706	leaf	old	5	11010	10	1590	16710	8230	0.32	0.101859	9
R	R	Symplocos ambangensis Noot.	Tas	leaf	old	1	5290	10	2380	15290	6370	0.41	0.130507	12
R	R	Symplocos ambangensis Noot.	Tas	leaf	old	2	5160	10	2510	14930	6970	0.41	0.130507	12
R	R	Symplocos ambangensis Noot.	Tas	leaf	old	3	5300	30	2380	15720	6700	0.41	0.130507	12
R	R	Symplocos ambangensis Noot.	Tas	leaf	old	4	4600	40	2310	16300	6340	0.41	0.130507	12
R	R	Symplocos ambangensis Noot.	Tas	leaf	old	5	5120	20	2410	15130	6490	0.41	0.130507	12
R	R	Symplocos ambangensis Noot.	Hgh	bark	stem	1	8090	40	3080	15120	4740	0.53	0.168704	14
R	R	Symplocos ambangensis Noot.	Hgh	bark	stem	2	10960	20	3970	21580	3690	0.53	0.168704	14
R	R	Symplocos ambangensis Noot.	Hgh	bark	stem	3	15810	0	3560	20450	2970	0.53	0.168704	14
R	R	Symplocos ambangensis Noot.	Hgh	bark	stem	4	6140	10	3300	16820	3280	0.53	0.168704	14
R	R	Symplocos ambangensis Noot.	Hgh	bark	stem	5	8310	110	3340	16330	3910	0.53	0.168704	14
R	R1	Symplocos ambangensis Noot.	r01084	bark	stem	1	5500	20	1090	26530	9810	0.36	0.114592	11
R	R1	Symplocos ambangensis Noot.	r01084	a	stem	2	7130	30	1350	23490	11110	0.36	0.114592	11
R	R1	Symplocos ambangensis Noot.	r01084	bark	stem	3	5920	200	1260	24930	10180	0.36	0.114592	11
R	R1	Symplocos ambangensis Noot.	r01084	bark	stem	4	9450	240	1620	19510	11220	0.36	0.114592	11
R	R1	Symplocos ambangensis Noot.	r01084	bark	stem	5	9000	50	1380	23520	10520	0.36	0.114592	11
R	R1	Symplocos ambangensis Noot.	r01185	bark	stem	1	14050	70	820	18590	4370	0.81	0.257831	13.5
R	R1	Symplocos ambangensis Noot.	r01185	bark	stem	2	12420	10	1050	31750	6680	0.81	0.257831	13.5
R	R1	Symplocos ambangensis Noot.	r01185	bark	stem	3	11550	10	950	34300	7950	0.81	0.257831	13.5
R	R1	Symplocos ambangensis Noot.	r01185	bark	stem	4	11400	0	820	23020	4840	0.81	0.257831	13.5
R	R1	Symplocos ambangensis Noot.	r01185	bark	stem	5	12240	0	800	25480	9030	0.81	0.257831	13.5
R	R1	Symplocos ambangensis Noot.	r02706	bark	stem	1	6470	90	660	17810	7550	0.32	0.101859	9
R	R1	Symplocos ambangensis Noot.	r02706	bark	stem	2	6330	10	740	17180	10040	0.32	0.101859	9
R	R1	Symplocos ambangensis Noot.	r02706	bark	stem	3	7910	0	900	19740	11050	0.32	0.101859	9
R	R1	Symplocos ambangensis Noot.	r02706	bark	stem	4	8000	0	1070	18220	9420	0.32	0.101859	9
R	R1	Symplocos ambangensis Noot.	r02706	bark	stem	5	9460	0	1030	20620	7870	0.32	0.101859	9
R	R	Symplocos ambangensis Noot.	Tas	bark	stem	1	4370	0	730	14380	11830	0.41	0.130507	12
R	R	Symplocos ambangensis Noot.	Tas	bark	stem	2	4110	0	630	14340	10830	0.41	0.130507	12
R	R	Symplocos ambangensis Noot.	Tas	bark	stem	3	4130	0	640	14070	8990	0.41	0.130507	12
R	R	Symplocos ambangensis Noot.	Tas	bark	stem	4	4320	10	560	14180	9160	0.41	0.130507	12
R	R	Symplocos ambangensis Noot.	Tas	bark	stem	5	4730	0	690	14470	11390	0.41	0.130507	12
R	R	Symplocos ambangensis Noot.	Hgh	bark	twig	1	6440	40	2000	9740	13420	0.53	0.168704	14
R	R	Symplocos ambangensis Noot.	Hgh	bark	twig	2	6060	10	1830	11840	13910	0.53	0.168704	14
R	R	Symplocos ambangensis Noot.	Hgh	bark	twig	3	6940	10	2110	11370	12760	0.53	0.168704	14
R	R	Symplocos ambangensis Noot.	Hgh	bark	twig	4	9790	10	2140	13350	14000	0.53	0.168704	14
R	R	Symplocos ambangensis Noot.	Hgh	bark	twig	5	5300	20	2140	13230	14150	0.53	0.168704	14
R	R1	Symplocos ambangensis Noot.	r01084	bark	twig	1	6690	20	1370	12520	11650	0.36	0.114592	11
R	R1	Symplocos ambangensis Noot.	r01084	bark	twig	2	7300	20	1600	12120	12510	0.36	0.114592	11
R	R1	Symplocos ambangensis Noot.	r01084	bark	twig	3	6280	40	1600	12990	11870	0.36	0.114592	11
R	R1	Symplocos ambangensis Noot.	r01084	bark	twig	4	8090	10	1410	12130	12690	0.36	0.114592	11
R	R1	Symplocos ambangensis Noot.	r01084	bark	twig	5	6620	10	1550	13000	14870	0.36	0.114592	11
R	R1	Symplocos ambangensis Noot.	r01185	bark	twig	1	7180	20	1030	12950	12840	0.81	0.257831	13.5
R	R1	Symplocos ambangensis Noot.	r01185	bark	twig	2	8180	0	790	12000	10070	0.81	0.257831	13.5
R	R1	Symplocos ambangensis Noot.	r01185	bark	twig	3	6200	0	1210	12160	16590	0.81	0.257831	13.5
R	R1	Symplocos ambangensis Noot.	r01185	bark	twig	4	8270	20	1060	12040	15550	0.81	0.257831	13.5
R	R1	Symplocos ambangensis Noot.	r01185	bark	twig	5	7710	0	820	10840	11630	0.81	0.257831	13.5
R	R1	Symplocos ambangensis Noot.	r02706	bark	twig	1	6440	40	2000	9740	13420	0.32	0.101859	9
R	R1	Symplocos ambangensis Noot.	r02706	bark	twig	2	6060	10	1830	11840	13910	0.32	0.101859	9
R	R1	Symplocos ambangensis Noot.	r02706	bark	twig	3	6940	10	2110	11370	12760	0.32	0.101859	9
R	R1	Symplocos ambangensis Noot.	r02706	bark	twig	4	9790	10	2140	13350	14000	0.32	0.101859	9
R	R1	Symplocos ambangensis Noot.	r02706	bark	twig	5	5300	20	2140	13230	14150	0.32	0.101859	9
R	R	Symplocos ambangensis Noot.	Tas	bark	twig	1	4940	0	690	8260	7620	0.41	0.130507	12
R	R	Symplocos ambangensis Noot.	Tas	bark	twig	2	7730	10	940	11610	11070	0.41	0.130507	12
R	R	Symplocos ambangensis Noot.	Tas	bark	twig	3	5840	30	820	10290	9090	0.41	0.130507	12
R	R	Symplocos ambangensis Noot.	Tas	bark	twig	4	6940	200	1080	7280	8980	0.41	0.130507	12
R	R	Symplocos ambangensis Noot.	Tas	bark	twig	5	5470	150	1010	6970	8580	0.41	0.130507	12
R	R	Symplocos ambangensis Noot.	Hgh	leaf	young	1	6410	50	3540	17290	6670	0.53	0.168704	14
R	R	Symplocos ambangensis Noot.	Hgh	leaf	young	2	6220	40	3440	16860	6400	0.53	0.168704	14
R	R	Symplocos ambangensis Noot.	Hgh	leaf	young	3	6260	50	3160	16770	8040	0.53	0.168704	14
R	R	Symplocos ambangensis Noot.	Hgh	leaf	young	4	6240	40	3510	16590	8060	0.53	0.168704	14
R	R	Symplocos ambangensis Noot.	Hgh	leaf	young	5	6340	40	3510	16830	6830	0.53	0.168704	14
R	R1	Symplocos ambangensis Noot.	r01084	leaf	young	1	0	0	0	0	0	0.36	0.114592	11
R	R1	Symplocos ambangensis Noot.	r01084	leaf	young	2	7180	30	3610	14420	11150	0.36	0.114592	11
R	R1	Symplocos ambangensis Noot.	r01084	leaf	young	3	6340	30	3510	14070	11220	0.36	0.114592	11
R	R1	Symplocos ambangensis Noot.	r01084	leaf	young	4	7560	20	3570	13940	8950	0.36	0.114592	11
R	R1	Symplocos ambangensis Noot.	r01084	leaf	young	5	8190	30	3960	15120	8020	0.36	0.114592	11
R	R1	Symplocos ambangensis Noot.	r01185	leaf	young	1	7070	0	3310	16100	8980	0.81	0.257831	13.5
R	R1	Symplocos ambangensis Noot.	r01185	leaf	young	2	6160	10	3140	15820	8310	0.81	0.257831	13.5
R	R1	Symplocos ambangensis Noot.	r01185	leaf	young	3	7270	10	3230	16670	9300	0.81	0.257831	13.5
R	R1	Symplocos ambangensis Noot.	r01185	leaf	young	4	6930	0	3180	16100	8960	0.81	0.257831	13.5
R	R1	Symplocos ambangensis Noot.	r01185	leaf	young	5	6270	10	3170	15850	9020	0.81	0.257831	13.5
R	R1	Symplocos ambangensis Noot.	r02706	leaf	young	1	6110	20	2430	11760	13450	0.32	0.101859	9
R	R1	Symplocos ambangensis Noot.	r02706	leaf	young	2	6550	0	2750	12410	12190	0.32	0.101859	9
R	R1	Symplocos ambangensis Noot.	r02706	leaf	young	3	6320	10	2570	12970	12840	0.32	0.101859	9
R	R1	Symplocos ambangensis Noot.	r02706	leaf	young	4	6010	0	2540	12380	12550	0.32	0.101859	9
R	R1	Symplocos ambangensis Noot.	r02706	leaf	young	5	6650	20	2770	13290	11180	0.32	0.101859	9
R	R	Symplocos ambangensis Noot.	Tas	leaf	young	1	4370	20	2380	11450	8290	0.41	0.130507	12
R	R	Symplocos ambangensis Noot.	Tas	leaf	young	2	4530	40	2450	12030	7870	0.41	0.130507	12
R	R	Symplocos ambangensis Noot.	Tas	leaf	young	3	4640	0	2470	12540	7550	0.41	0.130507	12
R	R	Symplocos ambangensis Noot.	Tas	leaf	young	4	4690	0	2510	12260	7570	0.41	0.130507	12
R	R	Symplocos ambangensis Noot.	Tas	leaf	young	5	4900	20	2530	13230	8200	0.41	0.130507	12
R	R	Symplocos ambangensis Noot.	Hgh	root			1310	11280	1260	14070	3670	0.53	0.168704	14
R	R1	Symplocos ambangensis Noot.	r01084	root			3860	1040	1470	11760	8820	0.36	0.114592	11
R	R1	Symplocos ambangensis Noot.	r01185	root			2560	1270	760	14590	6290	0.81	0.257831	13.5
R	R1	Symplocos ambangensis Noot.	r02706	root			2980	300	1810	1390	4430	0.32	0.101859	9
R	R	Symplocos ambangensis Noot.	Tas	root			2270	1850	1210	14010	5840	0.41	0.130507	12
R	R	Symplocos ambangensis Noot.	Hgh	wood			1360	90	680	2940	4040	0.53	0.168704	14
R	R1	Symplocos ambangensis Noot.	r01084	wood			3580	60	1090	5750	7770	0.36	0.114592	11
R	R1	Symplocos ambangensis Noot.	r01185	wood			2160	240	510	3000	6990	0.81	0.257831	13.5
R	R1	Symplocos ambangensis Noot.	r02706	wood			3100	40	450	4950	5830	0.32	0.101859	9
R	R	Symplocos ambangensis Noot.	Tas	wood			2790	40	560	5050	4910	0.41	0.130507	12

## Sheet: 2. soil pH
Plot	Tree	Distance	Depth class	pH
D1	Hst	near	1	4.49		Distance from trunk		near = 0.15-0.45 m; middle = 0.50-2.25 m; far = 1.85-5.00 m
D1	Hst	near	1	4.49		Depth class		1 = 5-7 cm; 2 = 30-32 cm; 3 = 40-42 cm
D1	Hst	near	1	4.48
D1	Hst	near	2	5.29
D1	Hst	near	2	5.22
D1	Hst	near	2	5.37
D1	Hst	near	3	5.12
D1	Hst	near	3	5.22
D1	Hst	near	3	5.37
D1	Hst	medium	1	4.35
D1	Hst	medium	1	4.28
D1	Hst	medium	1	4.28
D1	Hst	medium	2	6.11
D1	Hst	medium	2	6.11
D1	Hst	medium	2	6.32
D1	Hst	medium	3	5.13
D1	Hst	medium	3	5.17
D1	Hst	medium	3	5.15
D1	Hst	far	1	4.5
D1	Hst	far	1	4.5
D1	Hst	far	1	4.53
D1	Hst	far	2	5.19
D1	Hst	far	2	5.27
D1	Hst	far	2	5.2
D1	Hst	far	3	5.28
D1	Hst	far	3	5.32
D1	Hst	far	3	5.31
D1	Gud	near	1	5.13
D1	Gud	near	1	5.15
D1	Gud	near	1	5.08
D1	Gud	near	2	5.25
D1	Gud	near	2	5.21
D1	Gud	near	2	5.23
D1	Gud	near	3	5.12
D1	Gud	near	3	5.22
D1	Gud	near	3	5.37
D1	Gud	medium	1	4.95
D1	Gud	medium	1	4.96
D1	Gud	medium	1	4.95
D1	Gud	medium	2	5.04
D1	Gud	medium	2	5
D1	Gud	medium	2	5.06
D1	Gud	medium	3	5.13
D1	Gud	medium	3	5.17
D1	Gud	medium	3	5.15
D1	Gud	far	1	5.12
D1	Gud	far	1	5.03
D1	Gud	far	1	5.04
D1	Gud	far	2	5.35
D1	Gud	far	2	5.4
D1	Gud	far	2	5.27
D1	Gud	far	3	5.2
D1	Gud	far	3	5.24
D1	Gud	far	3	5.28
D	Spi	near	1	4.9
D	Spi	near	1	4.9
D	Spi	near	1	4.9
D	Spi	near	2	5.07
D	Spi	near	2	5.08
D	Spi	near	2	5.12
D	Spi	near	3	5.2
D	Spi	near	3	5.15
D	Spi	near	3	5.16
D	Spi	medium	1	5.01
D	Spi	medium	1	4.93
D	Spi	medium	1	4.98
D	Spi	medium	2	5.31
D	Spi	medium	2	5.33
D	Spi	medium	2	5.31
D	Spi	medium	3	5.14
D	Spi	medium	3	5.04
D	Spi	medium	3	5.09
D	Spi	far	1	4.89
D	Spi	far	1	4.88
D	Spi	far	1	4.9
D	Spi	far	2	5.34
D	Spi	far	2	5.42
D	Spi	far	2	5.38
D	Spi	far	3	5.41
D	Spi	far	3	5.51
D	Spi	far	3	5.5
D	Aex	near	1	5.64
D	Aex	near	1	5.61
D	Aex	near	1	5.63
D	Aex	near	2	5.5
D	Aex	near	2	5.35
D	Aex	near	2	5.37
D	Aex	near	3	5.26
D	Aex	near	3	5.36
D	Aex	near	3	5.38
D	Aex	medium	1	4.93
D	Aex	medium	1	4.94
D	Aex	medium	1	4.94
D	Aex	medium	2	5.25
D	Aex	medium	2	5.24
D	Aex	medium	2	5.26
D	Aex	medium	3	5.52
D	Aex	medium	3	5.45
D	Aex	medium	3	5.44
D	Aex	far	1	5
D	Aex	far	1	5.07
D	Aex	far	1	5.05
D	Aex	far	2	5.13
D	Aex	far	2	5.11
D	Aex	far	2	5.11
D	Aex	far	3	5.34
D	Aex	far	3	5.4
D	Aex	far	3	5.58
D1	Pze	near	1	4.69
D1	Pze	near	1	4.73
D1	Pze	near	1	4.72
D1	Pze	near	2	5.11
D1	Pze	near	2	5.13
D1	Pze	near	2	5.2
D1	Pze	near	3	5.1
D1	Pze	near	3	5.07
D1	Pze	near	3	4.97
D1	Pze	medium	1	4.75
D1	Pze	medium	1	4.77
D1	Pze	medium	1	4.8
D1	Pze	medium	2	4.95
D1	Pze	medium	2	4.89
D1	Pze	medium	2	5.03
D1	Pze	medium	3	5.12
D1	Pze	medium	3	5.21
D1	Pze	medium	3	5.1
D1	Pze	far	1	4.58
D1	Pze	far	1	4.59
D1	Pze	far	1	4.6
D1	Pze	far	2	4.9
D1	Pze	far	2	4.92
D1	Pze	far	2	4.94
D1	Pze	far	3	4.44
D1	Pze	far	3	4.43
D1	Pze	far	3	4.46
N1	r01460	near	1	4.87
N1	r01460	near	1	4.84
N1	r01460	near	1	4.87
N1	r01460	near	2	5.09
N1	r01460	near	2	5.06
N1	r01460	near	2	5.11
N1	r01460	near	3	5.18
N1	r01460	near	3	5.14
N1	r01460	near	3	5.21
N1	r01460	medium	1	4.82
N1	r01460	medium	1	4.88
N1	r01460	medium	1	4.82
N1	r01460	medium	2	5.1
N1	r01460	medium	2	5.11
N1	r01460	medium	2	5.1
N1	r01460	medium	3	5.18
N1	r01460	medium	3	5.15
N1	r01460	medium	3	5.16
N1	r01460	far	1	4.64
N1	r01460	far	1	4.64
N1	r01460	far	1	4.65
N1	r01460	far	2	5.27
N1	r01460	far	2	5.28
N1	r01460	far	2	5.36
N1	r01460	far	3	5.28
N1	r01460	far	3	5.3
N1	r01460	far	3	5.29
N1	y01318	near	1	4.56
N1	y01318	near	1	4.55
N1	y01318	near	1	4.61
N1	y01318	near	2	5.37
N1	y01318	near	2	5.39
N1	y01318	near	2	5.39
N1	y01318	near	3	5.45
N1	y01318	near	3	5.47
N1	y01318	near	3	5.55
N1	y01318	medium	1	4.61
N1	y01318	medium	1	4.61
N1	y01318	medium	1	4.59
N1	y01318	medium	2	5.44
N1	y01318	medium	2	5.43
N1	y01318	medium	2	5.45
N1	y01318	medium	3	5.47
N1	y01318	medium	3	5.42
N1	y01318	medium	3	5.42
N1	y01318	far	1	4.43
N1	y01318	far	1	4.43
N1	y01318	far	1	4.43
N1	y01318	far	2	5.21
N1	y01318	far	2	5.2
N1	y01318	far	2	5.21
N1	y01318	far	3	5.25
N1	y01318	far	3	5.32
N1	y01318	far	3	5.35
N1	y01346	near	1	5.18
N1	y01346	near	1	5.19
N1	y01346	near	1	5.18
N1	y01346	near	2	5.29
N1	y01346	near	2	5.22
N1	y01346	near	2	5.22
N1	y01346	near	3	5.45
N1	y01346	near	3	5.44
N1	y01346	near	3	5.45
N1	y01346	medium	1	5.08
N1	y01346	medium	1	5.16
N1	y01346	medium	1	5.05
N1	y01346	medium	2	5.29
N1	y01346	medium	2	5.24
N1	y01346	medium	2	5.24
N1	y01346	medium	3	5.45
N1	y01346	medium	3	5.46
N1	y01346	medium	3	5.44
N1	y01346	far	1	5.12
N1	y01346	far	1	5.12
N1	y01346	far	1	5.11
N1	y01346	far	2	5.43
N1	y01346	far	2	5.41
N1	y01346	far	2	5.42
N1	y01346	far	3	5.53
N1	y01346	far	3	5.54
N1	y01346	far	3	5.52
N2	r01721	near	1	4.77
N2	r01721	near	1	4.76
N2	r01721	near	1	4.77
N2	r01721	near	2	4.99
N2	r01721	near	2	5.09
N2	r01721	near	2	5.04
N2	r01721	near	3	5.12
N2	r01721	near	3	5.08
N2	r01721	near	3	5.07
N2	r01721	medium	1	4.91
N2	r01721	medium	1	4.86
N2	r01721	medium	1	4.89
N2	r01721	medium	2	5.06
N2	r01721	medium	2	5.14
N2	r01721	medium	2	5.13
N2	r01721	medium	3	5.19
N2	r01721	medium	3	5.2
N2	r01721	medium	3	5.18
N2	r01721	far	1	4.7
N2	r01721	far	1	4.78
N2	r01721	far	1	4.74
N2	r01721	far	2	5.19
N2	r01721	far	2	5.18
N2	r01721	far	2	5.27
N2	r01721	far	3	5.45
N2	r01721	far	3	5.38
N2	r01721	far	3	5.43
N2	Der	near	1	4.74
N2	Der	near	1	4.82
N2	Der	near	1	4.88
N2	Der	near	2	5.16
N2	Der	near	2	5.23
N2	Der	near	2	5.15
N2	Der	near	3	5.32
N2	Der	near	3	5.33
N2	Der	near	3	5.33
N2	Der	medium	1	4.83
N2	Der	medium	1	4.81
N2	Der	medium	1	4.79
N2	Der	medium	2	4.96
N2	Der	medium	2	5.03
N2	Der	medium	2	5.03
N2	Der	medium	3	5.08
N2	Der	medium	3	5.11
N2	Der	medium	3	5.09
N2	Der	far	1	4.47
N2	Der	far	1	4.48
N2	Der	far	1	4.5
N2	Der	far	2	5.24
N2	Der	far	2	5.29
N2	Der	far	2	5.26
N2	Der	far	3	5.25
N2	Der	far	3	5.24
N2	Der	far	3	5.28
R1	r01084	near	1	4
R1	r01084	near	1	4.02
R1	r01084	near	1	4.03
R1	r01084	near	2	4.66
R1	r01084	near	2	4.61
R1	r01084	near	2	4.6
R1	r01084	near	3	4.73
R1	r01084	near	3	4.69
R1	r01084	near	3	4.7
R1	r01084	medium	1	4.34
R1	r01084	medium	1	4.34
R1	r01084	medium	1	4.34
R1	r01084	medium	2	4.6
R1	r01084	medium	2	4.62
R1	r01084	medium	2	4.5
R1	r01084	medium	3	4.7
R1	r01084	medium	3	4.7
R1	r01084	medium	3	4.69
R1	r01084	far	1	3.98
R1	r01084	far	1	3.96
R1	r01084	far	1	3.96
R1	r01084	far	2	4.63
R1	r01084	far	2	4.62
R1	r01084	far	2	4.59
R1	r01084	far	3	4.5
R1	r01084	far	3	4.53
R1	r01084	far	3	4.52
R	Tas	near	1	4.09
R	Tas	near	1	4.1
R	Tas	near	1	4.08
R	Tas	near	2	4.6
R	Tas	near	2	4.63
R	Tas	near	2	4.63
R	Tas	near	3	4.69
R	Tas	near	3	4.68
R	Tas	near	3	4.65
R	Tas	medium	1	4.13
R	Tas	medium	1	4.13
R	Tas	medium	1	4.14
R	Tas	medium	2	4.69
R	Tas	medium	2	4.7
R	Tas	medium	2	4.73
R	Tas	medium	3	4.93
R	Tas	medium	3	4.95
R	Tas	medium	3	4.81
R	Tas	far	1	4.08
R	Tas	far	1	4.11
R	Tas	far	1	4.11
R	Tas	far	2	4.77
R	Tas	far	2	4.77
R	Tas	far	2	4.78
R	Tas	far	3	4.75
R	Tas	far	3	4.69
R	Tas	far	3	4.74
R1	r02706	near	1	3.84
R1	r02706	near	1	3.91
R1	r02706	near	1	3.92
R1	r02706	near	2	4.24
R1	r02706	near	2	4.27
R1	r02706	near	2	4.28
R1	r02706	near	3	4.33
R1	r02706	near	3	4.32
R1	r02706	near	3	4.32
R1	r02706	medium	1	3.52
R1	r02706	medium	1	3.53
R1	r02706	medium	1	3.53
R1	r02706	medium	2	4.21
R1	r02706	medium	2	4.24
R1	r02706	medium	2	4.26
R1	r02706	medium	3	4.33
R1	r02706	medium	3	4.32
R1	r02706	medium	3	4.36
R1	r02706	far	1	3.6
R1	r02706	far	1	3.56
R1	r02706	far	1	3.6
R1	r02706	far	2	3.89
R1	r02706	far	2	3.91
R1	r02706	far	2	3.9
R1	r02706	far	3	4.09
R1	r02706	far	3	4.09
R1	r02706	far	3	4.06
R1	r01185	near	1	2.97
R1	r01185	near	1	2.98
R1	r01185	near	1	2.98
R1	r01185	near	2	3.55
R1	r01185	near	2	3.56
R1	r01185	near	2	3.56
R1	r01185	near	3	4.09
R1	r01185	near	3	4.1
R1	r01185	near	3	4.1
R1	r01185	medium	1	2.96
R1	r01185	medium	1	2.93
R1	r01185	medium	1	3.12
R1	r01185	medium	2	3.27
R1	r01185	medium	2	3.24
R1	r01185	medium	2	2.23
R1	r01185	medium	3	3.82
R1	r01185	medium	3	3.82
R1	r01185	medium	3	3.82
R1	r01185	far	1	2.97
R1	r01185	far	1	2.95
R1	r01185	far	1	2.93
R1	r01185	far	2	3.81
R1	r01185	far	2	3.82
R1	r01185	far	2	3.81
R1	r01185	far	3	3.54
R1	r01185	far	3	3.5
R1	r01185	far	3	3.52
R	Hgh	near	1	3.87
R	Hgh	near	1	3.85
R	Hgh	near	1	3.84
R	Hgh	near	2	4.25
R	Hgh	near	2	4.24
R	Hgh	near	2	4.25
R	Hgh	near	3	4.73
R	Hgh	near	3	4.66
R	Hgh	near	3	4.65
R	Hgh	medium	1	3.74
R	Hgh	medium	1	3.74
R	Hgh	medium	1	3.75
R	Hgh	medium	2	4.06
R	Hgh	medium	2	4.05
R	Hgh	medium	2	4.06
R	Hgh	medium	3	4.33
R	Hgh	medium	3	4.35
R	Hgh	medium	3	4.34
R	Hgh	far	1	3.58
R	Hgh	far	1	3.69
R	Hgh	far	1	3.68
R	Hgh	far	2	4.31
R	Hgh	far	2	4.28
R	Hgh	far	2	4.31
R	Hgh	far	3	4.42
R	Hgh	far	3	4.46
R	Hgh	far	3	4.47
